# Supplementary material for: Inhibition Underlies Fast Undulatory Locomotion in Caenorhabditis elegans
Source: eNeuro. 2021 Mar 9;8(2):ENEURO.0241-20.2020. doi: 10.1523/ENEURO.0241-20.2020 (PMC7986531; doi:10.1523/ENEURO.0241-20.2020)
Supplement: Extended Data 1 — Code used in this study in three folders: (1) MATLAB program to plot curvature kymograms from hdf5 file generated by Tierpsy. (2) MATLAB program to analyze the change in fluorescence intensity of identifiable body-wall muscle cells or somata of motoneurons. (3) MATLAB code of computational models. Download Extended Data 1, ZIP file. [file enu-eN-NWR-0241-20-s13.zip]

Archive with 196 entries (179 files):
- 1_CurvatureKymogram_Code/
- 1_CurvatureKymogram_Code/CurvatureKymogramExampleInput(N2crawling).hdf5
- 1_CurvatureKymogram_Code/HDF5_2_MATLAB.m
- 1_CurvatureKymogram_Code/Parameters.m
- 1_CurvatureKymogram_Code/Plot_Curvature_Kymogram.m
- 1_CurvatureKymogram_Code/Plot_Time_Series_Feature.m
- 1_CurvatureKymogram_Code/README.txt
- 1_CurvatureKymogram_Code/Run_File.m
- 3_ComputationalModels_Code/
- 3_ComputationalModels_Code/Extfig8_1/
- 3_ComputationalModels_Code/Extfig8_1/hyp1_sweeps.m
- 3_ComputationalModels_Code/Extfig8_1/hyp2_sweeps.m
- 3_ComputationalModels_Code/Fig8c/
- 3_ComputationalModels_Code/Fig8c/analyseSims.m
- 3_ComputationalModels_Code/Fig8c/getAndSortSims.m
- 3_ComputationalModels_Code/Fig8c/getSpeedDist.m
- 3_ComputationalModels_Code/Fig8c/getWavelength_hist.m
- 3_ComputationalModels_Code/Fig8c/get_frequency.m
- 3_ComputationalModels_Code/Fig8c/get_waveAmp.m
- 3_ComputationalModels_Code/Fig8c/kinematics_barplots.m
- 3_ComputationalModels_Code/Fig8d/
- 3_ComputationalModels_Code/Fig8d/kymogram.m
- 2_CalciumImaging_Code/
- 2_CalciumImaging_Code/ImagingAnalyzer02_1_intensity_SOP200807.pdf
- 2_CalciumImaging_Code/CaAnalysisInPhase_Collator/
- 2_CalciumImaging_Code/CaAnalysisInPhase_Collator/expandAxes.m
- 2_CalciumImaging_Code/CaAnalysisInPhase_Collator/notBoxPlot.m
- 2_CalciumImaging_Code/CaAnalysisInPhase_Collator/shadedErrorBar.m
- 2_CalciumImaging_Code/CaAnalysisInPhase_Collator/SignalToPhasePlots_Collator.fig
- 2_CalciumImaging_Code/CaAnalysisInPhase_Collator/SignalToPhasePlots_Collator.m
- 2_CalciumImaging_Code/CaAnalysisInPhase_Collator/raacampbell-notBoxPlot-d81db5d/
- 2_CalciumImaging_Code/CaAnalysisInPhase_Collator/raacampbell-notBoxPlot-d81db5d/.gitignore
- 2_CalciumImaging_Code/CaAnalysisInPhase_Collator/raacampbell-notBoxPlot-d81db5d/LICENSE
- 2_CalciumImaging_Code/CaAnalysisInPhase_Collator/raacampbell-notBoxPlot-d81db5d/README.md
- 2_CalciumImaging_Code/CaAnalysisInPhase_Collator/raacampbell-notBoxPlot-d81db5d/code/
- 2_CalciumImaging_Code/CaAnalysisInPhase_Collator/raacampbell-notBoxPlot-d81db5d/code/notBoxPlot.m
- 2_CalciumImaging_Code/CaAnalysisInPhase_Collator/raacampbell-notBoxPlot-d81db5d/code/+NBP/
- 2_CalciumImaging_Code/CaAnalysisInPhase_Collator/raacampbell-notBoxPlot-d81db5d/code/+NBP/jitterExamples.m
- 2_CalciumImaging_Code/CaAnalysisInPhase_Collator/raacampbell-notBoxPlot-d81db5d/code/+NBP/linearModelExamples.m
- 2_CalciumImaging_Code/CaAnalysisInPhase_Collator/raacampbell-notBoxPlot-d81db5d/code/+NBP/lineExamples.m
- 2_CalciumImaging_Code/CaAnalysisInPhase_Collator/raacampbell-notBoxPlot-d81db5d/code/+NBP/SEM_calc.m
- 2_CalciumImaging_Code/CaAnalysisInPhase_Collator/raacampbell-notBoxPlot-d81db5d/code/+NBP/showCase.m
- 2_CalciumImaging_Code/CaAnalysisInPhase_Collator/raacampbell-notBoxPlot-d81db5d/code/+NBP/simpleExamples.m
- 2_CalciumImaging_Code/CaAnalysisInPhase_Collator/raacampbell-notBoxPlot-d81db5d/code/+NBP/statsOptionsExample.m
- 2_CalciumImaging_Code/CaAnalysisInPhase_Collator/raacampbell-notBoxPlot-d81db5d/code/+NBP/tableExamples.m
- 2_CalciumImaging_Code/CaAnalysisInPhase_Collator/raacampbell-notBoxPlot-d81db5d/code/+NBP/tInterval_calc.m
- 2_CalciumImaging_Code/CaAnalysisInPhase_Collator/raacampbell-notBoxPlot-d81db5d/tests/
- 2_CalciumImaging_Code/CaAnalysisInPhase_Collator/raacampbell-notBoxPlot-d81db5d/tests/core_tests.m
- 2_CalciumImaging_Code/CaAnalysisInPhase_Collator/raacampbell-notBoxPlot-d81db5d/tests/readme.txt
- 2_CalciumImaging_Code/TrackAndMeasure_ImagingAnalyzer/
- 2_CalciumImaging_Code/TrackAndMeasure_ImagingAnalyzer/expandAxes.m
- 2_CalciumImaging_Code/TrackAndMeasure_ImagingAnalyzer/IAThresholdTracker02intensity.m
- 2_CalciumImaging_Code/TrackAndMeasure_ImagingAnalyzer/IAZoomManualTracker03intensity.m
- 2_CalciumImaging_Code/TrackAndMeasure_ImagingAnalyzer/ImagingAnalyzer02_1_intensity.fig
- 2_CalciumImaging_Code/TrackAndMeasure_ImagingAnalyzer/ImagingAnalyzer02_1_intensity.m
- 2_CalciumImaging_Code/TrackAndMeasure_ImagingAnalyzer/PerimotorMinusSomaLocation.mat
- 2_CalciumImaging_Code/TrackAndMeasure_ImagingAnalyzer/show_image.m
- 2_CalciumImaging_Code/TrackAndMeasure_ImagingAnalyzer/tiffread30.m
- 2_CalciumImaging_Code/TrackAndMeasure_ImagingAnalyzer/ezyfit/
- 2_CalciumImaging_Code/TrackAndMeasure_ImagingAnalyzer/ezyfit/about_ef.jpg
- 2_CalciumImaging_Code/TrackAndMeasure_ImagingAnalyzer/ezyfit/about_ef.m
- 2_CalciumImaging_Code/TrackAndMeasure_ImagingAnalyzer/ezyfit/axis0.m
- 2_CalciumImaging_Code/TrackAndMeasure_ImagingAnalyzer/ezyfit/axisc.m
- 2_CalciumImaging_Code/TrackAndMeasure_ImagingAnalyzer/ezyfit/axisl.m
- 2_CalciumImaging_Code/TrackAndMeasure_ImagingAnalyzer/ezyfit/checkupdate_ef.m
- 2_CalciumImaging_Code/TrackAndMeasure_ImagingAnalyzer/ezyfit/Contents.m
- 2_CalciumImaging_Code/TrackAndMeasure_ImagingAnalyzer/ezyfit/defaultfit.mat
- 2_CalciumImaging_Code/TrackAndMeasure_ImagingAnalyzer/ezyfit/dfig.m
- 2_CalciumImaging_Code/TrackAndMeasure_ImagingAnalyzer/ezyfit/dispeqfit.m
- 2_CalciumImaging_Code/TrackAndMeasure_ImagingAnalyzer/ezyfit/docezyfit.m
- 2_CalciumImaging_Code/TrackAndMeasure_ImagingAnalyzer/ezyfit/editcoeff.m
- 2_CalciumImaging_Code/TrackAndMeasure_ImagingAnalyzer/ezyfit/editfit.m
- 2_CalciumImaging_Code/TrackAndMeasure_ImagingAnalyzer/ezyfit/efmenu.m
- 2_CalciumImaging_Code/TrackAndMeasure_ImagingAnalyzer/ezyfit/evalfit.m
- 2_CalciumImaging_Code/TrackAndMeasure_ImagingAnalyzer/ezyfit/ezfft.m
- 2_CalciumImaging_Code/TrackAndMeasure_ImagingAnalyzer/ezyfit/ezfit.m
- 2_CalciumImaging_Code/TrackAndMeasure_ImagingAnalyzer/ezyfit/fitparam.m
- 2_CalciumImaging_Code/TrackAndMeasure_ImagingAnalyzer/ezyfit/getlineinfo.m
- 2_CalciumImaging_Code/TrackAndMeasure_ImagingAnalyzer/ezyfit/getslope.m
- 2_CalciumImaging_Code/TrackAndMeasure_ImagingAnalyzer/ezyfit/gridc.m
- 2_CalciumImaging_Code/TrackAndMeasure_ImagingAnalyzer/ezyfit/info.xml
- 2_CalciumImaging_Code/TrackAndMeasure_ImagingAnalyzer/ezyfit/license.txt
- 2_CalciumImaging_Code/TrackAndMeasure_ImagingAnalyzer/ezyfit/linx.m
- 2_CalciumImaging_Code/TrackAndMeasure_ImagingAnalyzer/ezyfit/liny.m
- 2_CalciumImaging_Code/TrackAndMeasure_ImagingAnalyzer/ezyfit/loadfit.m
- 2_CalciumImaging_Code/TrackAndMeasure_ImagingAnalyzer/ezyfit/loglogpn.m
- 2_CalciumImaging_Code/TrackAndMeasure_ImagingAnalyzer/ezyfit/logx.m
- 2_CalciumImaging_Code/TrackAndMeasure_ImagingAnalyzer/ezyfit/logy.m
- 2_CalciumImaging_Code/TrackAndMeasure_ImagingAnalyzer/ezyfit/makevarfit.m
- 2_CalciumImaging_Code/TrackAndMeasure_ImagingAnalyzer/ezyfit/myginput.m
- 2_CalciumImaging_Code/TrackAndMeasure_ImagingAnalyzer/ezyfit/pickdata.m
- 2_CalciumImaging_Code/TrackAndMeasure_ImagingAnalyzer/ezyfit/plotsample.m
- 2_CalciumImaging_Code/TrackAndMeasure_ImagingAnalyzer/ezyfit/prevfit.mat
- 2_CalciumImaging_Code/TrackAndMeasure_ImagingAnalyzer/ezyfit/prevslope.mat
- 2_CalciumImaging_Code/TrackAndMeasure_ImagingAnalyzer/ezyfit/remove_efmenu_fig.m
- 2_CalciumImaging_Code/TrackAndMeasure_ImagingAnalyzer/ezyfit/rmfit.m
- 2_CalciumImaging_Code/TrackAndMeasure_ImagingAnalyzer/ezyfit/semilogypn.m
- 2_CalciumImaging_Code/TrackAndMeasure_ImagingAnalyzer/ezyfit/showeqbox.m
- 2_CalciumImaging_Code/TrackAndMeasure_ImagingAnalyzer/ezyfit/showeqbox_new.m
- 2_CalciumImaging_Code/TrackAndMeasure_ImagingAnalyzer/ezyfit/showfit.m
- 2_CalciumImaging_Code/TrackAndMeasure_ImagingAnalyzer/ezyfit/showresidual.m
- 2_CalciumImaging_Code/TrackAndMeasure_ImagingAnalyzer/ezyfit/showslope.m
- 2_CalciumImaging_Code/TrackAndMeasure_ImagingAnalyzer/ezyfit/sw.m
- 2_CalciumImaging_Code/TrackAndMeasure_ImagingAnalyzer/ezyfit/swx.m
- 2_CalciumImaging_Code/TrackAndMeasure_ImagingAnalyzer/ezyfit/swy.m
- 2_CalciumImaging_Code/TrackAndMeasure_ImagingAnalyzer/ezyfit/undofit.m
- 2_CalciumImaging_Code/TrackAndMeasure_ImagingAnalyzer/ezyfit/userfit.mat
- 2_CalciumImaging_Code/TrackAndMeasure_ImagingAnalyzer/ezyfit/_readmefirst_.txt
- 2_CalciumImaging_Code/TrackAndMeasure_ImagingAnalyzer/ezyfit/demo/
- 2_CalciumImaging_Code/TrackAndMeasure_ImagingAnalyzer/ezyfit/demo/efdemo.m
- 2_CalciumImaging_Code/TrackAndMeasure_ImagingAnalyzer/ezyfit/demo/html/
- 2_CalciumImaging_Code/TrackAndMeasure_ImagingAnalyzer/ezyfit/demo/html/efdemo.html
- 2_CalciumImaging_Code/TrackAndMeasure_ImagingAnalyzer/ezyfit/demo/html/efdemo.png
- 2_CalciumImaging_Code/TrackAndMeasure_ImagingAnalyzer/ezyfit/demo/html/efdemo_01.png
- 2_CalciumImaging_Code/TrackAndMeasure_ImagingAnalyzer/ezyfit/demo/html/efdemo_02.png
- 2_CalciumImaging_Code/TrackAndMeasure_ImagingAnalyzer/ezyfit/demo/html/efdemo_03.png
- 2_CalciumImaging_Code/TrackAndMeasure_ImagingAnalyzer/ezyfit/demo/html/efdemo_04.png
- 2_CalciumImaging_Code/TrackAndMeasure_ImagingAnalyzer/ezyfit/demo/html/efdemo_05.png
- 2_CalciumImaging_Code/TrackAndMeasure_ImagingAnalyzer/ezyfit/demo/html/efdemo_06.png
- 2_CalciumImaging_Code/TrackAndMeasure_ImagingAnalyzer/ezyfit/demo/html/efdemo_07.png
- 2_CalciumImaging_Code/TrackAndMeasure_ImagingAnalyzer/ezyfit/demo/html/efdemo_08.png
- 2_CalciumImaging_Code/TrackAndMeasure_ImagingAnalyzer/ezyfit/demo/html/efdemo_09.png
- 2_CalciumImaging_Code/TrackAndMeasure_ImagingAnalyzer/ezyfit/demo/html/efdemo_10.png
- 2_CalciumImaging_Code/TrackAndMeasure_ImagingAnalyzer/ezyfit/demo/html/efdemo_11.png
- 2_CalciumImaging_Code/TrackAndMeasure_ImagingAnalyzer/ezyfit/html/
- 2_CalciumImaging_Code/TrackAndMeasure_ImagingAnalyzer/ezyfit/html/about_ef.html
- 2_CalciumImaging_Code/TrackAndMeasure_ImagingAnalyzer/ezyfit/html/axis0.html
- 2_CalciumImaging_Code/TrackAndMeasure_ImagingAnalyzer/ezyfit/html/axisc.html
- 2_CalciumImaging_Code/TrackAndMeasure_ImagingAnalyzer/ezyfit/html/axisl.html
- 2_CalciumImaging_Code/TrackAndMeasure_ImagingAnalyzer/ezyfit/html/checkupdate_ef.html
- 2_CalciumImaging_Code/TrackAndMeasure_ImagingAnalyzer/ezyfit/html/dfig.html
- 2_CalciumImaging_Code/TrackAndMeasure_ImagingAnalyzer/ezyfit/html/dispeqfit.html
- 2_CalciumImaging_Code/TrackAndMeasure_ImagingAnalyzer/ezyfit/html/docezyfit.html
- 2_CalciumImaging_Code/TrackAndMeasure_ImagingAnalyzer/ezyfit/html/editcoeff.html
- 2_CalciumImaging_Code/TrackAndMeasure_ImagingAnalyzer/ezyfit/html/editfit.html
- 2_CalciumImaging_Code/TrackAndMeasure_ImagingAnalyzer/ezyfit/html/efmenu.html
- 2_CalciumImaging_Code/TrackAndMeasure_ImagingAnalyzer/ezyfit/html/ef_logo16.jpg
- 2_CalciumImaging_Code/TrackAndMeasure_ImagingAnalyzer/ezyfit/html/evalfit.html
- 2_CalciumImaging_Code/TrackAndMeasure_ImagingAnalyzer/ezyfit/html/ezfft.html
- 2_CalciumImaging_Code/TrackAndMeasure_ImagingAnalyzer/ezyfit/html/ezfit.html
- 2_CalciumImaging_Code/TrackAndMeasure_ImagingAnalyzer/ezyfit/html/ezyfit.html
- 2_CalciumImaging_Code/TrackAndMeasure_ImagingAnalyzer/ezyfit/html/ezyfit_banner.jpg
- 2_CalciumImaging_Code/TrackAndMeasure_ImagingAnalyzer/ezyfit/html/ezyfit_efmenu.jpg
- 2_CalciumImaging_Code/TrackAndMeasure_ImagingAnalyzer/ezyfit/html/ezyfit_faq.html
- 2_CalciumImaging_Code/TrackAndMeasure_ImagingAnalyzer/ezyfit/html/ezyfit_faq_fig1.jpg
- 2_CalciumImaging_Code/TrackAndMeasure_ImagingAnalyzer/ezyfit/html/ezyfit_faq_fig2.jpg
- 2_CalciumImaging_Code/TrackAndMeasure_ImagingAnalyzer/ezyfit/html/ezyfit_faq_fig3.jpg
- 2_CalciumImaging_Code/TrackAndMeasure_ImagingAnalyzer/ezyfit/html/ezyfit_faq_fig4.jpg
- 2_CalciumImaging_Code/TrackAndMeasure_ImagingAnalyzer/ezyfit/html/ezyfit_faq_fig5.jpg
- 2_CalciumImaging_Code/TrackAndMeasure_ImagingAnalyzer/ezyfit/html/ezyfit_faq_fig6.jpg
- 2_CalciumImaging_Code/TrackAndMeasure_ImagingAnalyzer/ezyfit/html/ezyfit_func_alpha.html
- 2_CalciumImaging_Code/TrackAndMeasure_ImagingAnalyzer/ezyfit/html/ezyfit_func_cat.html
- 2_CalciumImaging_Code/TrackAndMeasure_ImagingAnalyzer/ezyfit/html/ezyfit_gettingstarted.html
- 2_CalciumImaging_Code/TrackAndMeasure_ImagingAnalyzer/ezyfit/html/ezyfit_install.html
- 2_CalciumImaging_Code/TrackAndMeasure_ImagingAnalyzer/ezyfit/html/ezyfit_knownbugs.html
- 2_CalciumImaging_Code/TrackAndMeasure_ImagingAnalyzer/ezyfit/html/ezyfit_releasenotes.html
- 2_CalciumImaging_Code/TrackAndMeasure_ImagingAnalyzer/ezyfit/html/ezyfit_settings.html
- 2_CalciumImaging_Code/TrackAndMeasure_ImagingAnalyzer/ezyfit/html/ezyfit_thanks.html
- 2_CalciumImaging_Code/TrackAndMeasure_ImagingAnalyzer/ezyfit/html/ezyfit_uninstall.html
- 2_CalciumImaging_Code/TrackAndMeasure_ImagingAnalyzer/ezyfit/html/fitparam.html
- 2_CalciumImaging_Code/TrackAndMeasure_ImagingAnalyzer/ezyfit/html/getlineinfo.html
- 2_CalciumImaging_Code/TrackAndMeasure_ImagingAnalyzer/ezyfit/html/getslope.html
- 2_CalciumImaging_Code/TrackAndMeasure_ImagingAnalyzer/ezyfit/html/gridc.html
- 2_CalciumImaging_Code/TrackAndMeasure_ImagingAnalyzer/ezyfit/html/helptoc.asv
- 2_CalciumImaging_Code/TrackAndMeasure_ImagingAnalyzer/ezyfit/html/helptoc.xml
- 2_CalciumImaging_Code/TrackAndMeasure_ImagingAnalyzer/ezyfit/html/linx.html
- 2_CalciumImaging_Code/TrackAndMeasure_ImagingAnalyzer/ezyfit/html/liny.html
- 2_CalciumImaging_Code/TrackAndMeasure_ImagingAnalyzer/ezyfit/html/loadfit.html
- 2_CalciumImaging_Code/TrackAndMeasure_ImagingAnalyzer/ezyfit/html/loglogpn.html
- 2_CalciumImaging_Code/TrackAndMeasure_ImagingAnalyzer/ezyfit/html/logx.html
- 2_CalciumImaging_Code/TrackAndMeasure_ImagingAnalyzer/ezyfit/html/logy.html
- 2_CalciumImaging_Code/TrackAndMeasure_ImagingAnalyzer/ezyfit/html/makevarfit.html
- 2_CalciumImaging_Code/TrackAndMeasure_ImagingAnalyzer/ezyfit/html/myginput.html
- 2_CalciumImaging_Code/TrackAndMeasure_ImagingAnalyzer/ezyfit/html/pickdata.html
- 2_CalciumImaging_Code/TrackAndMeasure_ImagingAnalyzer/ezyfit/html/plotsample.html
- 2_CalciumImaging_Code/TrackAndMeasure_ImagingAnalyzer/ezyfit/html/remove_efmenu_fig.html
- 2_CalciumImaging_Code/TrackAndMeasure_ImagingAnalyzer/ezyfit/html/rmfit.html
- 2_CalciumImaging_Code/TrackAndMeasure_ImagingAnalyzer/ezyfit/html/semilogypn.html
- 2_CalciumImaging_Code/TrackAndMeasure_ImagingAnalyzer/ezyfit/html/showeqbox.html
- 2_CalciumImaging_Code/TrackAndMeasure_ImagingAnalyzer/ezyfit/html/showeqbox_new.html
- 2_CalciumImaging_Code/TrackAndMeasure_ImagingAnalyzer/ezyfit/html/showfit.html
- 2_CalciumImaging_Code/TrackAndMeasure_ImagingAnalyzer/ezyfit/html/showresidual.html
- 2_CalciumImaging_Code/TrackAndMeasure_ImagingAnalyzer/ezyfit/html/showslope.html
- 2_CalciumImaging_Code/TrackAndMeasure_ImagingAnalyzer/ezyfit/html/sw.html
- 2_CalciumImaging_Code/TrackAndMeasure_ImagingAnalyzer/ezyfit/html/swx.html
- 2_CalciumImaging_Code/TrackAndMeasure_ImagingAnalyzer/ezyfit/html/swy.html
- 2_CalciumImaging_Code/TrackAndMeasure_ImagingAnalyzer/ezyfit/html/undofit.html
- 2_CalciumImaging_Code/TrackAndMeasure_ImagingAnalyzer/ezyfit/private/
- 2_CalciumImaging_Code/TrackAndMeasure_ImagingAnalyzer/ezyfit/private/delseldata.m
- 2_CalciumImaging_Code/TrackAndMeasure_ImagingAnalyzer/ezyfit/private/eq2ml.m
- 2_CalciumImaging_Code/TrackAndMeasure_ImagingAnalyzer/ezyfit/private/findword.m
- 2_CalciumImaging_Code/TrackAndMeasure_ImagingAnalyzer/ezyfit/private/greekize.m
- 2_CalciumImaging_Code/TrackAndMeasure_ImagingAnalyzer/ezyfit/private/makedoc_ef.m
- 2_CalciumImaging_Code/TrackAndMeasure_ImagingAnalyzer/ezyfit/private/selectdata.m
- 2_CalciumImaging_Code/TrackAndMeasure_ImagingAnalyzer/ezyfit/private/selectfit.m
- 2_CalciumImaging_Code/TrackAndMeasure_ImagingAnalyzer/ezyfit/private/setautodisplayname.m
