# Supplementary material for: Inhibition Underlies Fast Undulatory Locomotion in Caenorhabditis elegans
Source: eNeuro. 2021 Mar 9;8(2):ENEURO.0241-20.2020. doi: 10.1523/ENEURO.0241-20.2020 (PMC7986531; doi:10.1523/ENEURO.0241-20.2020)
Supplement: Extended Data 1 — Code used in this study in three folders: (1) MATLAB program to plot curvature kymograms from hdf5 file generated by Tierpsy. (2) MATLAB program to analyze the change in fluorescence intensity of identifiable body-wall muscle cells or somata of motoneurons. (3) MATLAB code of computational models. Download Extended Data 1, ZIP file. [file enu-eN-NWR-0241-20-s13.zip › 1_CurvatureKymogram_Code/HDF5_2_MATLAB.m]

function [Time_Series_Features_Individual_Objects,Time_Series_Features_Merged,Smoothed_Skeletons,Worms_Indices,featNames,Time_Series] = HDF5_2_MATLAB(fileName,minLength,featFlag,Chosen_Worms_Indices)
	
	% FEATSTRUCT2MAT imports the mean features from a tierpsy HDF5 feature file
	% and converts them into a feature matrix.  Features derived from
	% trajectories less than minLength are not included.
	% 
	% Input
	%   fileName  - the full path of the file to be imported.
	%   minLength - the minimum trajectory length (in frames) required for data
	%               to be included.
	%   featFlag  - logical vector of length 726 indicating whether each mean 
	%               feature is to be included. Mean feature table has 730
	%               entries, but first 4 are metadata not features.
	% 
	% Output
	%   featMat   - a numTrajectories x numFeatures matrix of mean feature
	%               values. May contain NaNs for features that could not be
	%               calculated.
	%   wormInds  - the indices used to identify each trajectory. Can be used
	%               to get skeleton and trajectory data corresponding to
	%               mean feature data.
	%   featNames - the names of each of the features
	
	% check inputs
	if ~islogical(featFlag)
		error('featFlag must be a vector of logicals.')
	end
	
	% Load feature data:
	File_Info = h5info(fileName);
	if(strcmp(File_Info.Datasets(1).Name,'blob_features')) % A hack to identify the new Tierpsy format (featuresN.hdf5).
		
		featData = h5read(fileName,'/features_means');
		Smoothed_Skeletons = h5read(fileName,'/coordinates/skeletons');
		
		Time_Series = h5read(fileName,'/timeseries_data');
		Time_Series = Time_Series.timestamp;
		
	elseif(strcmp(File_Info.Datasets(1).Name,'features_means')) % A hack to identify the old Tierpsy format (features.hdf5).
		featData = h5read(fileName,'/features_means');
		Smoothed_Skeletons = h5read(fileName,'/coordinates/skeletons'); % More under coordinates: dorsal_contours,ventral_contours,widths.
		
		Time_Series = h5read(fileName,'/features_timeseries');
		Time_Series = Time_Series.timestamp;
	else
		warning('Input file cannot be read. Possibly empty.');
		featMat = [];
		wormInds = [];
		featNames = [];
		return;
	end
	
	% get worm indices
	% wormInds = featData.worm_index;
	
	% get trajectory lengths (in frames)
	trajLengths = featData.n_frames;
	
	% get feature names
	featNames = fieldnames(featData);
	featNames(1:4) = []; % drop metadata fields
	
	% check featFlag length
	if size(featNames,1) ~= length(featFlag)
		error('featFlag must have the same length as number of features.');
	end
	
	% Drop unused feature names
	featNames = featNames(featFlag);

	% convert to cell, dropping metadata entries at start
	featCell = struct2cell(featData);
	featCell(1:4) = [];
	
	% Loop through features to reshape into numTrajectories x numFeatures matrix
	keepInds = find(featFlag);
	featMat = NaN(size(featCell{1}, 1), numel(keepInds));
	for ii = 1:numel(keepInds)
		featMat(:, ii) = featCell{keepInds(ii)};
	end
	
	% Drop short trajectories
	featMat = featMat(trajLengths > minLength,:);
	
	% Generate a time-series features struct
	Time_Series_Features_Merged = h5read(fileName,'/features_timeseries');
	
	% Generate a vector of worm indices but without the gaps.
	A = Time_Series_Features_Merged.worm_index;
	B = unique(A); % The original indices, but without repetitions.
	Lb = length(B); % The total number of objects.
	C = 1:Lb; % A list of the new indices (1:N).
	
	Time_Series_Features_Merged.Compact_Worm_Indices = zeros(length(A),1);
	for i=1:Lb % For each object.
		f = find(A == B(i)); % Find all occurrences of object B(i).
		Time_Series_Features_Merged.Compact_Worm_Indices(f) = C(i);
	end
	
	if(isempty(Chosen_Worms_Indices))
		Worms_Indices = featData.worm_index;
	else
		Worms_Indices = Chosen_Worms_Indices;
	end
	%%%
	
	Feature_Names = fieldnames(Time_Series_Features_Merged);
	Fields_Num = numel(Feature_Names);
	% Time_Series_Features_Mat = zeros(length(Worms_Indices),Fields_Num,0); % Initiate a 3D feature matrix. Rows are objects (worms), columns are features, depth is time (frames).
	
	Time_Series_Features_Individual_Objects = struct('worm_index',{},'Compact_Worm_Indices',{},'Skeletons',{});
	
	for i=1:length(Worms_Indices) % For each object (worm).
		f1 = find([Time_Series_Features_Merged.worm_index] == Worms_Indices(i)); % An ordered (in time) list of row numbers (each row is a single object (=worm)).
		for j=1:Fields_Num % For each field (=feature).
			% Time_Series_Features_Mat(i,j,) = ;
			Time_Series_Features_Individual_Objects(i).(Feature_Names{j}) = Time_Series_Features_Merged(1).(Feature_Names{j})(f1);
		end
		Time_Series_Features_Individual_Objects(i).worm_index = unique([Time_Series_Features_Individual_Objects(i).worm_index]);
		Time_Series_Features_Individual_Objects(i).Skeletons = Smoothed_Skeletons(:,:,f1); % [2x49xN].
	end
	
	Cc = num2cell(C);
	[Time_Series_Features_Individual_Objects(1:Lb).Compact_Worm_Index] = Cc{:};
	
	% assignin('base','Time_Series_Features_Merged',Time_Series_Features_Merged);
	% assignin('base','Time_Series_Features_Individual_Objects',Time_Series_Features_Individual_Objects);
end
