# Supplementary material for: Inhibition Underlies Fast Undulatory Locomotion in Caenorhabditis elegans
Source: eNeuro. 2021 Mar 9;8(2):ENEURO.0241-20.2020. doi: 10.1523/ENEURO.0241-20.2020 (PMC7986531; doi:10.1523/ENEURO.0241-20.2020)
Supplement: Extended Data 1 — Code used in this study in three folders: (1) MATLAB program to plot curvature kymograms from hdf5 file generated by Tierpsy. (2) MATLAB program to analyze the change in fluorescence intensity of identifiable body-wall muscle cells or somata of motoneurons. (3) MATLAB code of computational models. Download Extended Data 1, ZIP file. [file enu-eN-NWR-0241-20-s13.zip › 1_CurvatureKymogram_Code/Parameters.m]

function P = Parameters()
	
	P = struct();
	
	P(1).FileName = '';
	% P.FileName = 'D:\Work\Leeds\Movies\Tierpsy\20180328\Results\Basler acA4024-29um (22602116)_20180328_105333684_features.hdf5'; % Single worm sample file.
	% P.FileName = 'D:\Work\Leeds\Movies\Tierpsy\20180322_Lan_CB177\Results\CB177 20uL OP50\20uL_OP50_1_20180322_151132160_features.hdf5'; % Lan's sample file.
	
	P.Min_Frames_Number = 5;
	P.Features_OnOff_Vector = true(1,726); % Features_OnOff_Vector([5,9,29]) = 1;
	
	P.Chosen_Worms_Indices = [];
	P.Feature_Name = 'midbody_crawling_frequency';
	
end
