# Supplementary material for: Inhibition Underlies Fast Undulatory Locomotion in Caenorhabditis elegans
Source: eNeuro. 2021 Mar 9;8(2):ENEURO.0241-20.2020. doi: 10.1523/ENEURO.0241-20.2020 (PMC7986531; doi:10.1523/ENEURO.0241-20.2020)
Supplement: Extended Data 1 — Code used in this study in three folders: (1) MATLAB program to plot curvature kymograms from hdf5 file generated by Tierpsy. (2) MATLAB program to analyze the change in fluorescence intensity of identifiable body-wall muscle cells or somata of motoneurons. (3) MATLAB code of computational models. Download Extended Data 1, ZIP file. [file enu-eN-NWR-0241-20-s13.zip › 1_CurvatureKymogram_Code/Plot_Curvature_Kymogram.m]

function Plot_Curvature_Kymogram(Compact_Worm_Index,Time_Series_Features_Individual_Objects,FPS)
	
    % Run Example:
	% figure; Plot_Curvature_Kymogram(1,Time_Series_Features_Individual_Objects,FPS);
	
	Max_Time = 10; % seconds.
	Curvature_Min_Max = 0.010; % Curvature range.
	
	f1 = find([Time_Series_Features_Individual_Objects.Compact_Worm_Index] == Compact_Worm_Index);
	
	X = squeeze(Time_Series_Features_Individual_Objects(f1).Skeletons(1,:,:))';
	Y = squeeze(Time_Series_Features_Individual_Objects(f1).Skeletons(2,:,:))';
	
	X = double(X);
	Y = double(Y);
	
	%{
	Np = 128;
	XX = nan(size(X,1),Np);
	YY = nan(size(X,1),Np);
	for f=1:size(X,1) % For each time point (= frame).
		XY = Distribute_Equidistantly([X(f,:)' , Y(f,:)'],Np,1000); % [Npx3]. Fit spline to get Np points.
        XX(f,:) = XY(:,1);
        YY(f,:) = XY(:,2);
	end
	X = XX;
	Y = YY;
	%}
	
	Nt = size(X,1); % # of time points (= frames).
	Np = size(X,2); % # of midline points.
	
	% Calculate the x and y differences
	dX = diff(X,1,2);
	dY = diff(Y,1,2);
	
	% calculate tangent angles.  atan2 uses angles from -pi to pi
	angles = atan2(dY,dX);
	
	% Deal with cases where angle changes discontinuously within [-pi,pi] and [pi,-pi]  
	angles = unwrap(angles,[],2);
	
	% Rotate skeleton angles so that mean orientation is zero
	% meanAngles = mean(angles,2);
	% angles = angles - meanAngles(:,ones(1, size(X,2) - 1));
	angles = angles - mean(angles,2); % TODO: if you have Matlab version 2016a or later, you can do expansion of meanAngles implicitly.
	
	% Calculate the curvature
	% ***********************
	C = nan(Nt,Np); % Nt x Np.
	for f=1:Nt % For each time point (= frame).
		for i=2:Np-1 % For each midline point (end-points NOT included).
            Pi = [X(f,i) , Y(f,i) , 0];
			P1 = [X(f,i-1) , Y(f,i-1) , 0];
			P2 = [X(f,i+1) , Y(f,i+1) , 0];
			
            Ri = Get_Radius_Of_Curvature(Pi,P1,P2);
			
			C(f,i) = (1 / Ri);
		end
		C(f,2:end-1) = C(f,2:end-1) .* sign(angles(f,2:end));
	end
	
	% Rescale the curvature
	% *********************
	C = rescale(C,'InputMin',-Curvature_Min_Max,'InputMax',Curvature_Min_Max);
	
	% Plot the curvature
	% ******************
	h = pcolor(C');
	h.FaceColor = 'interp';
	h.EdgeColor = 'none';
	
	xlim([0,Max_Time*FPS]+1);
	ylim([2,Np-1]);
	axis on;
	xlabel('Time [s]','Interpreter','Latex');
	%set(gca,'YDir','normal','XTick',1:50:Nt+1,'XTickLabels',(0:50:Nt)./FPS,'YTick',[2,Np-3],'YTickLabels',{'H','T'},'FontSize',18,'TickLabelInterpreter','latex');
    set(gca,'YDir','reverse','XTick',1:(FPS):(Max_Time*FPS+1),'XTickLabels',(0:FPS:(Max_Time*FPS))./FPS,'YTick',[2,Np-1],'YTickLabels',{'H','T'},'FontSize',18,'TickLabelInterpreter','latex');
	% colormap(gca,'jet');
	set(gcf,'Units','Normalized','Position',[0.01,0.3,0.9,0.45]);
	set(gca,'Position',[0.025,0.18,0.96,0.78]);
	
	% Radius of curvature
	% *******************
	function Ri = Get_Radius_Of_Curvature(pi,p1,p2)
		D = cross(p1-pi,p2-pi);
		a = norm(p1-p2);
		b = norm(pi-p2);
		c = norm(pi-p1);
		
		Ri = (a*b*c/2) / norm(D);
	end
end
