# Supplementary material for: Inhibition Underlies Fast Undulatory Locomotion in Caenorhabditis elegans
Source: eNeuro. 2021 Mar 9;8(2):ENEURO.0241-20.2020. doi: 10.1523/ENEURO.0241-20.2020 (PMC7986531; doi:10.1523/ENEURO.0241-20.2020)
Supplement: Extended Data 1 — Code used in this study in three folders: (1) MATLAB program to plot curvature kymograms from hdf5 file generated by Tierpsy. (2) MATLAB program to analyze the change in fluorescence intensity of identifiable body-wall muscle cells or somata of motoneurons. (3) MATLAB code of computational models. Download Extended Data 1, ZIP file. [file enu-eN-NWR-0241-20-s13.zip › 1_CurvatureKymogram_Code/Plot_Time_Series_Feature.m]

function Plot_Time_Series_Feature(filename,Feature_Name,Time_Series_Features_Struct,Chosen_Worms_Indices)
    
    % Get the HDF5 file info and display the top level dataset names:
    fileInfo = h5info(filename);
    disp({fileInfo.Datasets.Name}');
    
    % Get the frame rate:
    fps = h5readatt(filename,'/features_timeseries', 'fps');
    % disp(h5readatt(filename,'/features_timeseries','xy_units'));  % confirm that the xy units have been converted from pixels to microns. These are included in the HDF5 file's attributes.  Other useful attributes are microns_per_pixel, time_units, and is_light_background.

    Worms_Indices = [Time_Series_Features_Struct.worm_index];
    % disp(['This file has ' num2str(numel(Worms_Indices)) ' tracks.']);
    
    figure;
    for i=1:length(Chosen_Worms_Indices)
        ii = find(Worms_Indices == Chosen_Worms_Indices(i));
        plot(Time_Series_Features_Struct(ii).timestamp ./ fps,Time_Series_Features_Struct(ii).(Feature_Name),'.');
        hold on;
    end
    set(gca,'FontSize', 18);
    xlabel('Time (s)');
    ylabel(Feature_Name);

end
