# Supplementary material for: Inhibition Underlies Fast Undulatory Locomotion in Caenorhabditis elegans
Source: eNeuro. 2021 Mar 9;8(2):ENEURO.0241-20.2020. doi: 10.1523/ENEURO.0241-20.2020 (PMC7986531; doi:10.1523/ENEURO.0241-20.2020)
Supplement: Extended Data 1 — Code used in this study in three folders: (1) MATLAB program to plot curvature kymograms from hdf5 file generated by Tierpsy. (2) MATLAB program to analyze the change in fluorescence intensity of identifiable body-wall muscle cells or somata of motoneurons. (3) MATLAB code of computational models. Download Extended Data 1, ZIP file. [file enu-eN-NWR-0241-20-s13.zip › 1_CurvatureKymogram_Code/README.txt]

To plot curvature kymograms:
1. Run "Run_File.m"
2. Select a hdf5 file to open. For example, "CurvatureKymogramExampleInput(N2crawling).hdf5"
3. In the command window, input "Plot_Curvature_Kymogram(1,Time_Series_Features_Individual_Objects,FPS)", change the number "1" to the desired worm index number, and change "FPS" to the actual number of frames per second
4. Execute this command 
