# Supplementary material for: Inhibition Underlies Fast Undulatory Locomotion in Caenorhabditis elegans
Source: eNeuro. 2021 Mar 9;8(2):ENEURO.0241-20.2020. doi: 10.1523/ENEURO.0241-20.2020 (PMC7986531; doi:10.1523/ENEURO.0241-20.2020)
Supplement: Extended Data 1 — Code used in this study in three folders: (1) MATLAB program to plot curvature kymograms from hdf5 file generated by Tierpsy. (2) MATLAB program to analyze the change in fluorescence intensity of identifiable body-wall muscle cells or somata of motoneurons. (3) MATLAB code of computational models. Download Extended Data 1, ZIP file. [file enu-eN-NWR-0241-20-s13.zip › 1_CurvatureKymogram_Code/Run_File.m]

function Run_File()
	
	addpath(genpath(cd));
	P = Parameters();
	
	if(isempty(P.FileName)) % A temporary option to set the path of a movie manually in the parameters to save time during development.
		[file,path] = uigetfile('*.hdf5');
		P.FileName = [path,file];
	end
	
	[Time_Series_Features_Individual_Objects,Time_Series_Features_Merged,Smoothed_Skeletons,Worms_Indices,featNames,Time_Series] = HDF5_2_MATLAB(P.FileName,P.Min_Frames_Number,P.Features_OnOff_Vector,P.Chosen_Worms_Indices);
    assignin('base','Time_Series_Features_Merged',Time_Series_Features_Merged);
    assignin('base','Time_Series_Features_Individual_Objects',Time_Series_Features_Individual_Objects);
    assignin('base','Time_Series',Time_Series);
    
	if(isempty(P.Chosen_Worms_Indices))
		P.Chosen_Worms_Indices = [Time_Series_Features_Individual_Objects.worm_index];
	end
	
	Plot_Time_Series_Feature(P.FileName,P.Feature_Name,Time_Series_Features_Individual_Objects,P.Chosen_Worms_Indices);
end
