# Supplementary material for: Inhibition Underlies Fast Undulatory Locomotion in Caenorhabditis elegans
Source: eNeuro. 2021 Mar 9;8(2):ENEURO.0241-20.2020. doi: 10.1523/ENEURO.0241-20.2020 (PMC7986531; doi:10.1523/ENEURO.0241-20.2020)
Supplement: Extended Data 1 — Code used in this study in three folders: (1) MATLAB program to plot curvature kymograms from hdf5 file generated by Tierpsy. (2) MATLAB program to analyze the change in fluorescence intensity of identifiable body-wall muscle cells or somata of motoneurons. (3) MATLAB code of computational models. Download Extended Data 1, ZIP file. [file enu-eN-NWR-0241-20-s13.zip › 3_ComputationalModels_Code/Fig8c/getAndSortSims.m]

% Jack Denham
% Find file names beginning with 'r_' in a chosen directory and order them
% by the number that follows
% Return file names and full paths to files. 

function [fullPaths, fileNames] = getAndSortSims(pathToSims)

    originalPath = pwd;
    cd(pathToSims);
    
    Files = dir('r_*');
    
    for kk = 1:length(Files)
        fileName(kk) = cellstr(Files(kk).name);
    end

    fileNames = sort(fileName);
    fullPaths = strcat(pathToSims,'/', fileNames, '/');
    cd(originalPath);
end
