# Supplementary material for: Inhibition Underlies Fast Undulatory Locomotion in Caenorhabditis elegans
Source: eNeuro. 2021 Mar 9;8(2):ENEURO.0241-20.2020. doi: 10.1523/ENEURO.0241-20.2020 (PMC7986531; doi:10.1523/ENEURO.0241-20.2020)
Supplement: Extended Data 1 — Code used in this study in three folders: (1) MATLAB program to plot curvature kymograms from hdf5 file generated by Tierpsy. (2) MATLAB program to analyze the change in fluorescence intensity of identifiable body-wall muscle cells or somata of motoneurons. (3) MATLAB code of computational models. Download Extended Data 1, ZIP file. [file enu-eN-NWR-0241-20-s13.zip › 3_ComputationalModels_Code/Fig8c/get_frequency.m]

% Jack Denham
% Calculate undulation frequency through zero crossings of curvature
% withing a time frame

function frequency = get_frequency(curveMat, curveTimes)

[Nt, Nx] = size(curveMat);
bodyCoordinate =  round(0.2*Nx);

% Find average difference between time points where curvature increases 
% through zero
temp     = curveMat(1  :end-1, bodyCoordinate);
tempnext = curveMat(2  :end  , bodyCoordinate);
ind      = find( ( (temp.*tempnext-0.0) < 0.0) & ( (tempnext-0.0) > 0.0 ) );  
diffs = diff(curveTimes(ind));
diffs(find(isnan(diffs))) = [];
period   = mean(diff(curveTimes(ind)));

% check that undulations occurred
if(isnan(period))
    freq = 0;
else
    freq = 1/period;
end

frequency = freq;

end
