# Supplementary material for: Inhibition Underlies Fast Undulatory Locomotion in Caenorhabditis elegans
Source: eNeuro. 2021 Mar 9;8(2):ENEURO.0241-20.2020. doi: 10.1523/ENEURO.0241-20.2020 (PMC7986531; doi:10.1523/ENEURO.0241-20.2020)
Supplement: Extended Data 1 — Code used in this study in three folders: (1) MATLAB program to plot curvature kymograms from hdf5 file generated by Tierpsy. (2) MATLAB program to analyze the change in fluorescence intensity of identifiable body-wall muscle cells or somata of motoneurons. (3) MATLAB code of computational models. Download Extended Data 1, ZIP file. [file enu-eN-NWR-0241-20-s13.zip › 2_CalciumImaging_Code/CaAnalysisInPhase_Collator/raacampbell-notBoxPlot-d81db5d/README.md]

# notBoxPlot
<p align="center">
<img src="https://raw.githubusercontent.com/raacampbell/notBoxPlot/gh-pages/images/nbp_example.png"  height=550px/>
</p>


notBoxPlot is a MATLAB data visualisation function. 

Whilst box plots have their place, it's sometimes nicer to see all the data, rather than hiding them with summary statistics such as the inter-quartile range. This function (with a tongue in cheek name) addresses this problem. The use of the mean instead of the median and the SEM and SD instead of quartiles and whiskers are deliberate.
Jittered raw data are plotted for each group. Also shown are the mean, and 95% confidence intervals for the mean. This plotting style is designed to be used alongside parametric tests such as ANOVA and the t-test. Comparing the jittered data to the error bars provides a visual indication of whether the normality assumptions of the statistical tests are being violated. Furthermore, it allows one to eyeball the data to look for significant differences between means (non-overlapping confidence intervals indicate a significant difference at the chosen p-value, which here is 5%). Also see: http://jcb.rupress.org/cgi/content/abstract/177/1/7 Finally, 1 SD is also shown. Note that if data are not normally distributed then these statistics will be less meaningful.

The function has several examples and there are various visualization possibilities in addition to those shown in the above screenshot. For instance, the coloured areas can be replaced by lines.

Although it's worked well for situations I've needed it, I will be happy to modify the function if users come up against problems.

## Features
- Directly plot LinearModel objects from `fitlm` [NEW]
- Easily mix a variety of plot styles on one figure
- Easy post-hoc modification of plot parameters via returned function handles
- Statistics (mean, SD, etc) optionally returned 
- Optional plotting of median in addition to mean 
- Option to plot either a 95% confidence interval for the mean or a 95% t-interval

## FAQ
Q: "How can I modify the plot to look like..."
<br />
A: Most modifications can be done using the function handles. See the function help and the example function, NBP_example


## Included functions
- notBoxPlot.m - generates plots as shown in screenshot
- NBP.SEM_calc.m - calculate standard error of the mean. Provided as a separate function file so that it can be used for other purposes.
- NBP.tInterval_calc.m - calculate a t-interval. For small sample sizes, the t-interval is larger than the SEM. Provided as a separate function file so that it can be used for other purposes.
- NBP.example - makes a nice example plot

## Installation
Add the ``code`` directory to your MATLAB path. Some operations (such as t-interval calculation) depend on the Stats Toolbox.


## Changelog

**v1.2 (28-08-16)**

* Add median to plots
* Select SEM or t-interval from command line
* Return stats as second output
* Move to parameter/value pairs by default and warn user if they aren't doing this. 
* Add unit tests.

**v1.3 (11-09-16)**

* Remove legacy calls
* Allow passing of a table, which automatically labels the axes
* Pass a LinearModel, which automatically labels the axes and uses the model errors
* Examples are now in separate files and doc text is neater
* User can now optionally do `notBoxPlot(y,'jitter',0.5)` instead of `notBoxPlot(y,[],'jitter',0.5)` 
