# Supplementary material for: Inhibition Underlies Fast Undulatory Locomotion in Caenorhabditis elegans
Source: eNeuro. 2021 Mar 9;8(2):ENEURO.0241-20.2020. doi: 10.1523/ENEURO.0241-20.2020 (PMC7986531; doi:10.1523/ENEURO.0241-20.2020)
Supplement: Extended Data 1 — Code used in this study in three folders: (1) MATLAB program to plot curvature kymograms from hdf5 file generated by Tierpsy. (2) MATLAB program to analyze the change in fluorescence intensity of identifiable body-wall muscle cells or somata of motoneurons. (3) MATLAB code of computational models. Download Extended Data 1, ZIP file. [file enu-eN-NWR-0241-20-s13.zip › 2_CalciumImaging_Code/CaAnalysisInPhase_Collator/raacampbell-notBoxPlot-d81db5d/code/+NBP/jitterExamples.m]

function jitterExamples

% 
% % Jitter examples 
% % default jitter is 0.3
%
% clf
%
% R = randn(20,5);
%
% subplot(2,1,1)
% notBoxPlot(R,'jitter',0.15)
%
% subplot(2,1,2)
% notBoxPlot(R,'jitter',0.75);
%

help(['NBP.',mfilename])

clf

R = randn(20,5);

subplot(2,1,1)
notBoxPlot(R,'jitter',0.15)

subplot(2,1,2)
notBoxPlot(R,'jitter',0.75);
