# Supplementary material for: Inhibition Underlies Fast Undulatory Locomotion in Caenorhabditis elegans
Source: eNeuro. 2021 Mar 9;8(2):ENEURO.0241-20.2020. doi: 10.1523/ENEURO.0241-20.2020 (PMC7986531; doi:10.1523/ENEURO.0241-20.2020)
Supplement: Extended Data 1 — Code used in this study in three folders: (1) MATLAB program to plot curvature kymograms from hdf5 file generated by Tierpsy. (2) MATLAB program to analyze the change in fluorescence intensity of identifiable body-wall muscle cells or somata of motoneurons. (3) MATLAB code of computational models. Download Extended Data 1, ZIP file. [file enu-eN-NWR-0241-20-s13.zip › 2_CalciumImaging_Code/CaAnalysisInPhase_Collator/raacampbell-notBoxPlot-d81db5d/code/+NBP/lineExamples.m]

function lineExamples

% % Mixing lines and areas [note that the way notBoxPlot
% % sets the x axis limits can cause problems when combining plots
% % this way]
%
% clf
%
% subplot(1,2,1)
% h=notBoxPlot(randn(10,1)+4,5,'style','line');
% set(h.data,'color','m')  
% h=notBoxPlot(randn(50,10));
% set(h(5).data,'color','m')
%
% subplot(1,2,2)
% y=randn(50,1);
% clf
% notBoxPlot(y,1,'style','sdline')
% notBoxPlot(y,2)   
% xlim([0,3])

help(['NBP.',mfilename])

clf

subplot(1,2,1)
h=notBoxPlot(randn(10,1)+4,5,'style','line');
set(h.data,'color','m')  
h=notBoxPlot(randn(50,10));
set(h(5).data,'color','m')

subplot(1,2,2)
y=randn(50,1);
notBoxPlot(y,1,'style','sdline')
notBoxPlot(y,2)   
xlim([0,3])
