# Supplementary material for: Inhibition Underlies Fast Undulatory Locomotion in Caenorhabditis elegans
Source: eNeuro. 2021 Mar 9;8(2):ENEURO.0241-20.2020. doi: 10.1523/ENEURO.0241-20.2020 (PMC7986531; doi:10.1523/ENEURO.0241-20.2020)
Supplement: Extended Data 1 — Code used in this study in three folders: (1) MATLAB program to plot curvature kymograms from hdf5 file generated by Tierpsy. (2) MATLAB program to analyze the change in fluorescence intensity of identifiable body-wall muscle cells or somata of motoneurons. (3) MATLAB code of computational models. Download Extended Data 1, ZIP file. [file enu-eN-NWR-0241-20-s13.zip › 2_CalciumImaging_Code/CaAnalysisInPhase_Collator/raacampbell-notBoxPlot-d81db5d/code/+NBP/SEM_calc.m]

function sem=SEM_calc(vect, CI)
% SEM_calc - standard error of the mean, confidence interval
%
% function sem = NBP.SEM_calc(vect, CI) 
%
% Purpose
% Calculate the standard error the mean to a given confidence
% interval (CI). Note that nans do not contribute to the
% calculation of the sample size and are ignored for the SD
% calculation. Output of this function has been checked against
% known working code written in R. 
%
% Inputs
% - vect: A vector upon which the SEM will be calculated. Note that
%         if vect is a matrix then we calculate one SEM for each
%         column. 
%
% - CI [optional]: a p value for a different 2-tailed interval. e.g. 0.01
%   This is a 2-tailed interval.
%
% Outputs
% sem - the standard error of the mean. So to plot the interval it's mu-sem
% to mu+sem. 
%
% Example - plot a 1% interval [rather than the default %5]
% r=randn(1,30);
% S=SEM_calc(r,0.01);
% hist(r)
% hold on
% plot(mean(r), mean(ylim),'r*')
% plot([mean(r)-S,mean(r)+S], [mean(ylim),mean(ylim)],'r-')
% hold off
%
%
% Rob Campbell 
%
%
% Also see - tInterval_Calc, norminv

narginchk(1,2)

if isvector(vect)
  vect=vect(:);
end

% Define an anonymous function to take over from norminv, which is in the Stats ToolBox
myNormInv = @(x) -sqrt(2)*erfcinv(2*x);

if nargin==1
  stdCI = 1.96 ; 
elseif nargin==2
  CI = CI/2 ; %Convert to 2-tail
  stdCI = abs(myNormInv(CI)); % This is the same as doing: abs(norminv(CI,0,1)) 
end

sem = ( std(vect( ~isnan(vect) ) ) ./ sqrt(sum(~isnan(vect))) ) * stdCI ;
