# Supplementary material for: Inhibition Underlies Fast Undulatory Locomotion in Caenorhabditis elegans
Source: eNeuro. 2021 Mar 9;8(2):ENEURO.0241-20.2020. doi: 10.1523/ENEURO.0241-20.2020 (PMC7986531; doi:10.1523/ENEURO.0241-20.2020)
Supplement: Extended Data 1 — Code used in this study in three folders: (1) MATLAB program to plot curvature kymograms from hdf5 file generated by Tierpsy. (2) MATLAB program to analyze the change in fluorescence intensity of identifiable body-wall muscle cells or somata of motoneurons. (3) MATLAB code of computational models. Download Extended Data 1, ZIP file. [file enu-eN-NWR-0241-20-s13.zip › 2_CalciumImaging_Code/CaAnalysisInPhase_Collator/raacampbell-notBoxPlot-d81db5d/code/+NBP/simpleExamples.m]

function simpleExamples
%
% clf 
%
% subplot(2,2,1)  
% notBoxPlot(randn(20,5));
%
% subplot(2,2,2)  
% notBoxPlot(randn(20,5),[1:4,7]);
%
% subplot(2,2,3)
% h=notBoxPlot(randn(10,20));
% d=[h.data];
% set(d(1:4:end),'markerfacecolor',[0.4,1,0.4],'color',[0,0.4,0])
%
% subplot(2,2,4)
% x=[1,2,3,4,5,5];
% y=randn(20,length(x));
% y(:,end)=y(:,end)+3;
% y(:,end-1)=y(:,end-1)-1;
% notBoxPlot(y,x);

help(['NBP.',mfilename])

clf 

subplot(2,2,1)  
notBoxPlot(randn(20,5));

subplot(2,2,2)  
notBoxPlot(randn(20,5),[1:4,7]);

subplot(2,2,3)
h=notBoxPlot(randn(10,20));
d=[h.data];
set(d(1:4:end),'markerfacecolor',[0.4,1,0.4],'color',[0,0.4,0])


subplot(2,2,4)
x=[1,2,3,4,5,5];
y=randn(20,length(x));
y(:,end)=y(:,end)+3;
y(:,end-1)=y(:,end-1)-1;
notBoxPlot(y,x);
