# Supplementary material for: Inhibition Underlies Fast Undulatory Locomotion in Caenorhabditis elegans
Source: eNeuro. 2021 Mar 9;8(2):ENEURO.0241-20.2020. doi: 10.1523/ENEURO.0241-20.2020 (PMC7986531; doi:10.1523/ENEURO.0241-20.2020)
Supplement: Extended Data 1 — Code used in this study in three folders: (1) MATLAB program to plot curvature kymograms from hdf5 file generated by Tierpsy. (2) MATLAB program to analyze the change in fluorescence intensity of identifiable body-wall muscle cells or somata of motoneurons. (3) MATLAB code of computational models. Download Extended Data 1, ZIP file. [file enu-eN-NWR-0241-20-s13.zip › 2_CalciumImaging_Code/CaAnalysisInPhase_Collator/raacampbell-notBoxPlot-d81db5d/code/+NBP/statsOptionsExample.m]

function statsOptionsExamples

% 
% % Examples of different statistics options
% 
% % The 95% SEM vs the 95% t-interval
% clf
% y=randn(8,3);
% subplot(2,2,1)
% notBoxPlot(y)
% title('95% SEM (n=8)')
%
% subplot(2,2,2)
% notBoxPlot(y,'interval','tInterval')
% title('95% t-interval (n=8)')
%
% % Adding medians
% subplot(2,2,:3:4)
% n=[5,10,20,40];
% for ii=1:4
%  rng(555), notBoxPlot(rand(1,n(ii)),ii,'markMedian',true)
% end
% title('median vs mean')


help(['NBP.',mfilename])

% The 95% SEM vs the 95% t-interval
clf
y=randn(8,3);
subplot(2,2,1)
notBoxPlot(y)
title('95% SEM (n=8)')

subplot(2,2,2)
notBoxPlot(y,'interval','tInterval')
title('95% t-interval (n=8)')

% Adding medians
subplot(2,2,3:4)
n=[5,10,20,40];
for ii=1:4
 rng(555), notBoxPlot(rand(1,n(ii)),ii,'markMedian',true)
end
title('median vs mean')
