# Supplementary material for: Inhibition Underlies Fast Undulatory Locomotion in Caenorhabditis elegans
Source: eNeuro. 2021 Mar 9;8(2):ENEURO.0241-20.2020. doi: 10.1523/ENEURO.0241-20.2020 (PMC7986531; doi:10.1523/ENEURO.0241-20.2020)
Supplement: Extended Data 1 — Code used in this study in three folders: (1) MATLAB program to plot curvature kymograms from hdf5 file generated by Tierpsy. (2) MATLAB program to analyze the change in fluorescence intensity of identifiable body-wall muscle cells or somata of motoneurons. (3) MATLAB code of computational models. Download Extended Data 1, ZIP file. [file enu-eN-NWR-0241-20-s13.zip › 2_CalciumImaging_Code/CaAnalysisInPhase_Collator/raacampbell-notBoxPlot-d81db5d/code/+NBP/tableExamples.m]

function tableExamples

% % Table call format
%
% clf
%
% albert=[1,1,1,3,2,1,3,3,3,2,2,3,3]';
% victoria=[7,8,6,1,5,7,2,1,3,4,5,2,4]';
% M = table(victoria,albert); %place data in first column and groups in the second
%
% subplot(1,2,1)
% notBoxPlot(M)
%
% subplot(1,2,2)
% notBoxPlot(M,'jitter',0.5)


help(['NBP.',mfilename])


clf

albert=[1,1,1,3,2,1,3,3,3,2,2,3,3]';
victoria=[7,8,6,1,5,7,2,1,3,4,5,2,4]';

M = table(victoria,albert); %place data in first column and groups in the second

subplot(1,2,1)
notBoxPlot(M)

subplot(1,2,2)
notBoxPlot(M,'jitter',0.75)
