# Supplementary material for: Inhibition Underlies Fast Undulatory Locomotion in Caenorhabditis elegans
Source: eNeuro. 2021 Mar 9;8(2):ENEURO.0241-20.2020. doi: 10.1523/ENEURO.0241-20.2020 (PMC7986531; doi:10.1523/ENEURO.0241-20.2020)
Supplement: Extended Data 1 — Code used in this study in three folders: (1) MATLAB program to plot curvature kymograms from hdf5 file generated by Tierpsy. (2) MATLAB program to analyze the change in fluorescence intensity of identifiable body-wall muscle cells or somata of motoneurons. (3) MATLAB code of computational models. Download Extended Data 1, ZIP file. [file enu-eN-NWR-0241-20-s13.zip › 2_CalciumImaging_Code/CaAnalysisInPhase_Collator/raacampbell-notBoxPlot-d81db5d/code/+NBP/tInterval_calc.m]

function tint=tInterval_Calc(vect, CI)
% tInterval_Calc - confidence interval based on the t-distribution
%
% function tint = NBP.tInterval_Calc(vect, CI)
%
%
% Purpose
% Calculate the t-interval about the mean to a given confidence
% level (CI). Note that nans do not contribute to the calculation
% of the sample size and are ignored for the SD calculation. Output
% of this function has been checked against  known working code
% written in R. 
%
%
% Inputs
% - vect: Calculates the two-tailed 95% t confidence limits for the mean.
%
% - CI [optional]: a p value for a different 2-tailed interval. e.g. 0.01
%
% Example - plot a 1% interval [rather than the default %5]
% r=randn(1,30);
% T=tInterval_calc(r,0.01);
% hist(r)
% hold on
% plot(mean(r), mean(ylim),'r*')
% plot([mean(r)-T,mean(r)+T], [mean(ylim),mean(ylim)],'r-')
% hold off
%
%
%
% Rob Campbell - 12/03/08
%
%
% Also see - SEM_calc, tinv

narginchk(1,2)

if isvector(vect)
  vect=vect(:);
end


if nargin==1
  CI = 0.025; %If no second argument, work out a 2-tailed 5% t-interval
  stdCI=tinv(1-CI, length(vect)-1);
elseif nargin==2
  CI = CI/2 ; %Convert to 2-tail
  stdCI=tinv(1-CI, length(vect)-1); %Based on the t distribution
end

if stdCI==0
  error('Can''t find confidence iterval for 0 standard deviations!')
end

tint = ( std(vect( ~isnan(vect) ) ) ./ sqrt(sum(~isnan(vect))) ) * stdCI ;
