# Supplementary material for: Inhibition Underlies Fast Undulatory Locomotion in Caenorhabditis elegans
Source: eNeuro. 2021 Mar 9;8(2):ENEURO.0241-20.2020. doi: 10.1523/ENEURO.0241-20.2020 (PMC7986531; doi:10.1523/ENEURO.0241-20.2020)
Supplement: Extended Data 1 — Code used in this study in three folders: (1) MATLAB program to plot curvature kymograms from hdf5 file generated by Tierpsy. (2) MATLAB program to analyze the change in fluorescence intensity of identifiable body-wall muscle cells or somata of motoneurons. (3) MATLAB code of computational models. Download Extended Data 1, ZIP file. [file enu-eN-NWR-0241-20-s13.zip › 2_CalciumImaging_Code/CaAnalysisInPhase_Collator/raacampbell-notBoxPlot-d81db5d/tests/core_tests.m]

classdef core_tests < matlab.unittest.TestCase
    % Unit tests for notBoxPlot

    properties

    end %properties


    methods (Test)


        function checkInputParameters(testCase)
            %Check that no gross errors are produced for all param/val pairs not already tested above
            y=rand(10,3);
            x=[1,2,2]; %To place to boxes on the same x location and one on its own

            clf
            H=notBoxPlot(y,x,'jitter',0.6,'style','sdline');

            clf
            notBoxPlot(y,[],'style','patch','interval','SEM');     

            clf
            notBoxPlot(y,x,'interval','tInterval');  

            clf
            h=notBoxPlot(y,x,'interval','tInterval','markMedian',false);  
            testCase.verifyFalse(isfield(h,'med'))

            clf
            h=notBoxPlot(y,x,'interval','tInterval','markMedian',true);
            testCase.verifyTrue(isfield(h,'med'))

            clf
            h=notBoxPlot(y,x,'style','line','markMedian',false);  
            testCase.verifyFalse(isfield(h,'med'))

            clf
            h=notBoxPlot(y,x,'style','line','markMedian',true);
            testCase.verifyTrue(isfield(h,'med'))

            %With NaNs
            clf
            y(1,1)=nan;
            H=notBoxPlot(y,x,'jitter',0.6,'style','sdline');

            %Check that the showCase example runs
            NBP.showCase
            
            close(gcf)
        end


        function checkOutputs(testCase)
            %Check output args
            y=rand(10,3);
            x=[1,2,2]; %To place to boxes on the same x location and one on its own

            clf
            [H,stats]=notBoxPlot(y,x,'jitter',0.6,'style','sdline');
            testCase.verifyTrue(isstruct(H))
            testCase.verifyTrue(isstruct(stats))
            testCase.verifyTrue(length(H)==length(stats))

            clf
            [H,stats]=notBoxPlot(y,x,'jitter',0.6,'markMedian',true);

            testCase.verifyTrue(isfield(stats,'median'))

            
            close(gcf)
        end
    end %methods (Test)

end %classdef core_tests < matlab.unittest.TestCase
