# Supplementary material for: Inhibition Underlies Fast Undulatory Locomotion in Caenorhabditis elegans
Source: eNeuro. 2021 Mar 9;8(2):ENEURO.0241-20.2020. doi: 10.1523/ENEURO.0241-20.2020 (PMC7986531; doi:10.1523/ENEURO.0241-20.2020)
Supplement: Extended Data 1 — Code used in this study in three folders: (1) MATLAB program to plot curvature kymograms from hdf5 file generated by Tierpsy. (2) MATLAB program to analyze the change in fluorescence intensity of identifiable body-wall muscle cells or somata of motoneurons. (3) MATLAB code of computational models. Download Extended Data 1, ZIP file. [file enu-eN-NWR-0241-20-s13.zip › 2_CalciumImaging_Code/TrackAndMeasure_ImagingAnalyzer/tiffread30.m]

function stack = tiffread30(file_name, indices, varargin)

% tiffread, version 3.31 - September 20, 2014
%
% stack = tiffread;
% stack = tiffread(filename);
% stack = tiffread(filename, indices);
%
% Two options can be specified: 'ReadUnknownTags' and 'DistributeMetaData', eg:
% stack = tiffread(filename, [], 'ReadUnknownTags',1);
% stack = tiffread(filename, [], 'DistributeMetaData', 1);
%
% Reads 8,16,32 bits uncompressed grayscale and (some) color tiff files,
% as well as stacks or multiple tiff images, for example those produced
% by metamorph, Zeiss LSM or NIH-image.
%
% The function can be called with a file name in the current directory,
% or without argument, in which case it pops up a file opening dialog
% to allow for a manual selection of the file.
% If the stacks contains multiples images, reading can be restricted by
% specifying the indices of the desired images (eg. 1:5), or just one index (eg. 2).
%
% The returned value 'stack' is a vector struct containing the images 
% and their meta-data. The length of the vector is the number of images.
% The image pixels values are stored in a field .data, which is a simple
% matrix for gray-scale images, or a cell-array of matrices for color images.
%
% The pixels values are returned in their native (usually integer) format,
% and must be converted to be used in most matlab functions.
%
% Example:
% im = tiffread('spindle.stk');
% imshow( double(im(5).data) );
%
%
%
% Only a fraction of the TIFF standard is supported, but you may extend support
% by modifying this file. If you do so, please return your modification to us,
% such that the added functionality can be redistributed to everyone.
%
% ------------------------------------------------------------------------------
%
% If you would like to acknowledge tiffread2.m in a publication, 
% please cite the article for which the macro was first written:
%
% Dynamic Concentration of Motors in Microtubule Arrays 
% Francois Nedelec, Thomas Surrey and A.C. Maggs
% Physical Review Letters 86: 3192-3195; 2001. 
% DOI:	10.1103/PhysRevLett.86.3192
%
% Thank you!
%
%
% Francois Nedelec
% nedelec -at- embl.de
% Cell Biology and Biophysics, EMBL; Meyerhofstrasse 1; 69117 Heidelberg; Germany
% http://www.embl.org
% http://www.cytosim.org
%
%
% ------------------------------------------------------------------------------
%
% Copyright (C) 1999-2014 Francois Nedelec, 
% with contributions from:
%   Kendra Burbank for the waitbar
%   Hidenao Iwai for the code to read floating point images,
%   Stephen Lang to be more compliant with PlanarConfiguration
%   Jan-Ulrich Kreft for Zeiss LSM support
%   Elias Beauchanp and David Kolin for additional Metamorph support
%   Jean-Pierre Ghobril for requesting that image indices may be specified
%   Urs Utzinger for the better handling of color images, and LSM meta-data
%   O. Scott Sands for support of GeoTIFF tags
%   Benjamin Bratton for Andor tags and more
%   Linqing Feng for fixing a bug reading TIF.PlanarConfiguration == 2
%   
%
% This program is free software: you can redistribute it and/or modify
% it under the terms of the GNU General Public License as published by
% the Free Software Foundation, version 3 of the License.
%
% This program is distributed in the hope that it will be useful,
% but WITHOUT ANY WARRANTY; without even the implied warranty of
% MERCHANTABILITY or FITNESS FOR A PARTICULAR PURPOSE.  See the
% GNU General Public License for more details:
% <http://www.gnu.org/licenses/>.
%
% ------------------------------------------------------------------------------
%%

% without argument, we ask the user to choose a file:
if nargin < 1  ||  isempty(file_name)
    [file_name, pathname] = uigetfile('*.tif;*.stk;*.lsm', 'select image file');
    file_name = fullfile(pathname, file_name);
end

if ~ischar(file_name)    
    error('The first argument should be a file name');
end

if nargin < 2  ||  isempty(indices)
    indices = 1:100000;
end

if ~isnumeric(indices)
    error('The second argument should be a list of indices');
end


%% Global Options

parser = inputParser;
parser.addParamValue('ReadUnknownTags',    0);
parser.addParamValue('DistributeMetaData', 1);
parser.addParamValue('ConsolidateStrips',  1);
parser.addParamValue('SimilarImages',      1);
parser.parse(varargin{:});

opt = parser.Results;


%% set defaults values :

% the structure IMG is returned to the user, while TIF is not.
% so tags usefull to the user should be stored as fields in IMG, while
% those used only internally can be stored in TIF.
% the structure ANDOR has additional header information which is added to
% each plane of the image eventually

TIF = struct('ByteOrder', 'ieee-le');          %byte order string
TIF.SamplesPerPixel = 1;
TIF.PlanarConfiguration = 1;

% obtain the full file path:
[status, file_attrib] = fileattrib(file_name);

if status == 0
    error(['File "',file_name,'" not found.']);
end

file_name = file_attrib.Name;

% open file for reading
TIF.file = fopen(file_name,'r','l');

% obtain the short file name:
[p, name, ext] = fileparts(file_name);
image_name = [name, ext];


%% ---- read byte order: II = little endian, MM = big endian

bos = fread(TIF.file, 2, '*char');
if ( strcmp(bos', 'II') )
    TIF.ByteOrder = 'ieee-le';    % Intel little-endian format
elseif ( strcmp(bos','MM') )
    TIF.ByteOrder = 'ieee-be';
else
    error('This is not a TIFF file (no MM or II).');
end


%% ---- read in a number which identifies TIFF format

tiff_id = fread(TIF.file,1,'uint16', TIF.ByteOrder);

if (tiff_id ~= 42)
    error('This is not a TIFF file (missing 42).');
end

%% ---- read the image file directories (IFDs)

ifd_pos   = fread(TIF.file, 1, 'uint32', TIF.ByteOrder);
stack     = [];
img_indx  = 0;


while  ifd_pos ~= 0 

    img_indx = img_indx + 1;
    
    clear IMG;
    IMG.file_name = file_name;
    IMG.image_name = image_name;
    IMG.index = img_indx;
 
    % move in the file to the next IFD
    file_seek(ifd_pos);

    %read in the number of IFD entries
    num_entries = fread(TIF.file,1,'uint16', TIF.ByteOrder);
    %fprintf('num_entries = %i\n', num_entries);

    % store current position:
    entry_pos = ifd_pos+2;
    
    % read the next IFD address:
    file_seek(ifd_pos+12*num_entries+2);
    ifd_pos = fread(TIF.file, 1, 'uint32', TIF.ByteOrder);
 
    % we want to read the first IFD, but not any other one,
    % unless demanded in the indices:
    if img_indx > 1
        if all( img_indx > indices )
            break;
        end
        % skip images that we do not have to read:
        if all( img_indx ~= indices )
            continue;
        end
    end
    
    %fprintf('reading IFD %i at position %i\n', img_indx, ifd_pos);
    
    % read all the IFD entries
    for inx = 1:num_entries

        % move to next IFD entry in the file
        file_seek(entry_pos+12*(inx-1));

        % read entry tag
        entry_tag = fread(TIF.file, 1, 'uint16', TIF.ByteOrder);
        % read entry
        entry = readIFDentry(entry_tag);
        
        %fprintf('found entry with tag %i\n', entry_tag);


        % not all valid tiff tags have been included, but tags can easily be added to this code
        % See the official list of tags:
        % http://partners.adobe.com/asn/developer/pdfs/tn/TIFF6.pdf
        switch entry_tag
        
            case 254
                TIF.NewSubfiletype = entry.val;
            case 256         % image width = number of column
                IMG.width = entry.val;
            case 257         % image height = number of row
                IMG.height = entry.val;
                TIF.ImageLength = entry.val;
            case 258
                TIF.BitsPerSample = entry.val;
                TIF.BytesPerSample = TIF.BitsPerSample / 8;
                IMG.bits = TIF.BitsPerSample(1);
                %fprintf('BitsPerSample %i %i %i\n', entry.val);
            case 259         % compression
                if ( entry.val ~= 1 )
                    error(['Compression format ', num2str(entry.val),' not supported.']);
                end
            case 262         % photometric interpretation
                TIF.PhotometricInterpretation = entry.val;
                if ( TIF.PhotometricInterpretation == 3 )
                    %warning('tiffread:LookUp', 'Ignoring TIFF look-up table');
                    fprintf(2, 'Ignoring TIFF look-up table in %s\n', image_name);
                end
            case 269
                IMG.document_name = entry.val;
            case 270         % general comments:
                IMG.info = entry.val;
            case 271
                IMG.make = entry.val;
            case 273         % strip offset
                TIF.StripOffsets = entry.val;
                TIF.StripNumber = entry.cnt;
                %fprintf('StripNumber = %i, size(StripOffsets) = %i %i\n', TIF.StripNumber, size(TIF.StripOffsets));
            case 274
                % orientation is read, but the matrix is not rotated
                if ( 1 < entry.val ) && ( entry.val < 9 )
                    IMG.orientation = entry.val;
                    keys = {'TopLeft', 'TopRight', 'BottomRight', 'BottomLeft', 'LeftTop', 'RightTop', 'RightBottom', 'LeftBottom'};
                    IMG.orientation_text = keys{entry.val};
                end
            case 277
                TIF.SamplesPerPixel  = entry.val;
                %fprintf('Color image: sample_per_pixel=%i\n',  TIF.SamplesPerPixel);
            case 278
                TIF.RowsPerStrip   = entry.val;
            case 279         % strip byte counts - number of bytes in each strip after any compressio
                TIF.StripByteCounts= entry.val;
            case 282
                IMG.x_resolution   = entry.val;
            case 283
                IMG.y_resolution   = entry.val;
            case 284         %planar configuration describe the order of RGB
                TIF.PlanarConfiguration = entry.val;
            case 296
                IMG.resolution_unit= entry.val;
            case 305
                IMG.software       = entry.val;
            case 306
                IMG.datetime       = entry.val;
            case 315
                IMG.artist         = entry.val;
            case 317        %predictor for compression
                if (entry.val ~= 1); error('unsuported predictor value'); end
            case 320         % color map
                IMG.cmap           = entry.val;
                IMG.colors         = entry.cnt/3;
            case 339
                TIF.SampleFormat   = entry.val;
            
            % ANDOR tags
            case 4864
                if ~exist('ANDOR', 'var')
                    %the existence of the variable indicates that we are 
                    %handling a Andor generated file
                    ANDOR = struct([]);
                end
            case 4869       %ANDOR tag: temperature in Celsius when stabilized
               if ~(entry.val == -999)
                   ANDOR.temperature = entry.val;
               end
            case 4876       %exposure time in seconds
                ANDOR.exposureTime   = entry.val;
            case 4878
                ANDOR.kineticCycleTime = entry.val;
            case 4879       %number of accumulations
                ANDOR.nAccumulations = entry.val;
            case 4881
                ANDOR.acquisitionCycleTime = entry.val;
            case 4882       %Readout time in seconds, 1/readoutrate
                ANDOR.readoutTime = entry.val;
            case 4884
                if (entry.val == 9)
                    ANDOR.isPhotonCounting = 1;
                else
                    ANDOR.isPhotonCounting = 0;
                end
            case 4885         %EM DAC level
                ANDOR.emDacLevel = entry.val;
            case 4890
                ANDOR.nFrames = entry.val;
            case 4896
                ANDOR.isFlippedHorizontally = entry.val;
            case 4897
                ANDOR.isFlippedVertically = entry.val;
            case 4898
                ANDOR.isRotatedClockwise = entry.val;
            case 4899
                ANDOR.isRotatedAnticlockwise = entry.val;
            case 4904
                ANDOR.verticalClockVoltageAmplitude = entry.val;
            case 4905
                ANDOR.verticalShiftSpeed = entry.val;
            case 4907
                ANDOR.preAmpSetting = entry.val;
            case 4908         %Camera Serial Number
                ANDOR.serialNumber = entry.val;
            case 4911       %Actual camera temperature when not equal to -999
                if ~(entry.val == -999)
                    ANDOR.unstabilizedTemperature = entry.val;
                end
            case 4912
                ANDOR.isBaselineClamped = entry.val;
            case 4913
                ANDOR.nPrescans = entry.val;
            case 4914
                ANDOR.model = entry.val;
            case 4915
                ANDOR.chipXSize = entry.val;
            case 4916
                ANDOR.chipYSize  = entry.val;
            case 4944
                ANDOR.baselineOffset = entry.val;
            
            case 33550       % GeoTIFF
                IMG.ModelPixelScaleTag = entry.val;
            case 33628       % Metamorph specific data
                IMG.MM_private1 = entry.val;
            case 33629       % this tag identify the image as a Metamorph stack!
                TIF.MM_stack = entry.val;
                TIF.MM_stackCnt = entry.cnt;
            case 33630       % Metamorph stack data: wavelength
                TIF.MM_wavelength = entry.val;
            case 33631       % Metamorph stack data: gain/background?
                TIF.MM_private2 = entry.val;
            
            case 33922       % GeoTIFF
                IMG.ModelTiePointTag = entry.val;
            case 34412       % Zeiss LSM data
                LSM_info = entry.val;
            case 34735       % GeoTIFF
                IMG.GeoKeyDirTag = entry.val;
            case 34737       % GeoTIFF
                IMG.GeoASCII = entry.val;
            case 42113       % GeoTIFF
                IMG.GDAL_NODATA = entry.val;

            case 50838       % Adobe
                IMG.meta_data_byte_counts = entry.val;
            case 50839       % Adobe
                IMG.meta_data = entry.val;
                
            otherwise
                if opt.ReadUnknownTags
                    IMG.(['tag', num2str(entry_tag)])=entry.val;
                    %eval(['IMG.Tag',num2str(entry_tag),'=',entry.val,';']);
                else
                    fprintf( 'Unknown TIFF entry with tag %i (cnt %i)\n', entry_tag, entry.cnt);
                end
        end
        
        % calculate bounding box  if you've got the stuff
        if isfield(IMG, 'ModelPixelScaleTag') && isfield(IMG, 'ModelTiePointTag') && isfield(IMG, 'height')&& isfield(IMG, 'width'),
            IMG.North=IMG.ModelTiePointTag(5)-IMG.ModelPixelScaleTag(2)*IMG.ModelTiePointTag(2);
            IMG.South=IMG.North-IMG.height*IMG.ModelPixelScaleTag(2);
            IMG.West=IMG.ModelTiePointTag(4)+IMG.ModelPixelScaleTag(1)*IMG.ModelTiePointTag(1);
            IMG.East=IMG.West+IMG.width*IMG.ModelPixelScaleTag(1);
        end
        
    end

     
    % do not read image if not demanded
    if ~isfield(TIF, 'MM_stack')  &&  all( img_indx ~= indices )
        continue;
    end

    %total number of bytes per image:
    if TIF.PlanarConfiguration == 1
        BytesPerPlane = TIF.SamplesPerPixel * IMG.width * IMG.height * TIF.BytesPerSample;
    else
        BytesPerPlane = IMG.width * IMG.height * TIF.BytesPerSample;
    end
    
    % try to consolidate the TIFF strips if possible
    
    if opt.ConsolidateStrips        
        consolidate_strips(BytesPerPlane);
    end

    
    % Read pixel data
    
    if isfield(TIF, 'MM_stack')

        sel = ( indices <= TIF.MM_stackCnt );
        indices = indices(sel);
        
        %this loop reads metamorph stacks:
        for ii = indices
            
            TIF.StripCnt = 1;

            %read the image data
            IMG.data = read_pixels(BytesPerPlane * (ii-1));
            
            [ IMG.MM_stack, IMG.MM_wavelength, IMG.MM_private2 ] = splitMetamorph(ii);
            
            IMG.index = ii;
            stack = cat(2, stack, IMG);
 
        end
 
        break;

    else
      
        if opt.SimilarImages && ~isempty(stack)
            if IMG.width ~= stack(1).width || IMG.height ~= stack(1).height
                % setting read_img=0 will skip dissimilar images:
                % comment-out the line below to allow dissimilar stacks
                fprintf('Tiffread skipped %ix%i image\n', IMG.width, IMG.height);
                continue;
            end
        end
        
        TIF.StripCnt = 1;
        
        %read image data
        IMG.data = read_pixels(zeros(size(BytesPerPlane)));
        
        try
            stack = cat(2, stack, IMG);
        catch
            try
                stack = rmfield(stack, 'meta_data');
                stack = rmfield(stack, 'meta_data_byte_counts');
                stack = cat(2, stack, IMG);
                fprintf('Tiffread had to discard some meta_data\n');
            catch
                fprintf('Tiffread could not load dissimilar image %i\n', img_indx);
            end
        end

    end
end


%clean-up

fclose(TIF.file);
TIF.file = -1;

% remove the cell structure if there is always only one channel

flat = 1;
for ii = 1:length(stack)
    if length(stack(ii).data) ~= 1
        flat = 0;
        break;
    end
end

if flat
    for ii = 1:length(stack)
        stack(ii).data = stack(ii).data{1};
    end
end


% distribute Andor header to all planes.

if opt.DistributeMetaData  &&  exist('ANDOR', 'var')

    fieldNames = fieldnames(ANDOR);
    for ii = 1:length(stack)
        for jj = 1:size(fieldNames,1)
            stack(ii).(fieldNames{jj})=ANDOR.(fieldNames{jj});
        end
        stack(ii).planeNumber = ii;
    end
    % set nFrames if it doesn't exist
    if ~ isfield(stack,'nFrames')
        nFrames = length(stack);
        stack = setfield(stack, {1}, 'nFrames', nFrames);
    end
    
end

% distribute the MetaMorph info

if opt.DistributeMetaData

    if isfield(TIF, 'MM_stack') && isfield(IMG, 'info') && ~isempty(IMG.info)
        
        IMG.info = regexprep(IMG.info, '\r\n|\0', '\n');
        lines = textscan(IMG.info, '%s', 'Delimiter', '\n');
        mmi = parseMetamorphInfo(lines{1}, TIF.MM_stackCnt);
        for ii = 1:length(stack)
            stack(ii).MM = mmi{stack(ii).index};
        end
        
    end
    
    % duplicate the LSM info
    if exist('LSM_info', 'var')
        for ii = 1:length(stack)
            stack(ii).lsm = LSM_info;
        end
    end
    
end

return

%% Sub Function

    function file_seek(fpos)
        status = fseek(TIF.file, fpos, -1);
        if status == -1
            error('Invalid file offset (invalid fseek)');
        end
    end


    function consolidate_strips(BytesPerPlane)
        %Try to consolidate the strips into a single one to speed-up reading:
        nBytes = TIF.StripByteCounts(1);
        
        if nBytes < BytesPerPlane
            
            idx = 1;
            % accumulate continguous strips that contribute to the plane
            while TIF.StripOffsets(1) + nBytes == TIF.StripOffsets(idx+1)
                idx = idx + 1;
                nBytes = nBytes + TIF.StripByteCounts(idx);
                if ( nBytes >= BytesPerPlane ); break; end
            end
            
            %Consolidate the Strips
            if ( nBytes <= BytesPerPlane(1) ) && ( idx > 1 )
                %fprintf('Consolidating %i stripes out of %i', ConsolidateCnt, TIF.StripNumber);
                TIF.StripByteCounts = [nBytes; TIF.StripByteCounts(idx+1:TIF.StripNumber ) ];
                TIF.StripOffsets = TIF.StripOffsets( [1 , idx+1:TIF.StripNumber] );
                TIF.StripNumber  = 1 + TIF.StripNumber - idx;
            end
        end
    end


    function pixels = read_pixels(offsets)
        n_pix = IMG.width * IMG.height;
        bytes = read_plane(offsets(1), 1, TIF.SamplesPerPixel*n_pix);
        pixels = cell(TIF.SamplesPerPixel, 1);
        if TIF.PlanarConfiguration == 2
           for c = 1:TIF.SamplesPerPixel
                pixels{c} = reshape(bytes((1+n_pix*(c-1)):(n_pix*c)), IMG.width, IMG.height)';
           end
        else
            spp = TIF.SamplesPerPixel;
            for c = 1:TIF.SamplesPerPixel
                pixels{c} = reshape(bytes(c:spp:c+spp*n_pix-spp), IMG.width, IMG.height)';
            end
        end
    end


    function bytes = read_plane(offset, plane_nb, bytes_nb)
                
        %return an empty array if the sample format has zero bits
        if ( TIF.BitsPerSample(plane_nb) == 0 )
            bytes=[];
            return;
        end
        
        % fprintf('reading plane %i size %i %i\n', plane_nb, width, height);
        
        % determine the type of data stored in the pixels:
        SampleFormat = 1;
        if isfield(TIF, 'SampleFormat')  &&  ( plane_nb < length(TIF.SampleFormat) )
            SampleFormat = TIF.SampleFormat(plane_nb);
        end
        
        switch( SampleFormat )
            case 1
                classname = sprintf('uint%i', TIF.BitsPerSample(plane_nb));
            case 2
                classname = sprintf('int%i', TIF.BitsPerSample(plane_nb));
            case 3
                if ( TIF.BitsPerSample(plane_nb) == 32 )
                    classname = 'single';
                else
                    classname = 'double';
                end
            otherwise
                error('unsuported TIFF sample format %i', SampleFormat);
        end
        
        % Preallocate memory:
        try
            bytes = zeros(bytes_nb, 1, classname);
        catch
            %compatibility with older matlab versions:
            eval(['plane = ', classname, '(zeros(bytes_nb, 1));']);
        end
        
        % consolidate all strips:
        pos = 0;
        while 1
            
            strip = read_next_strip(offset, plane_nb, classname);
            
            if isempty(strip)
                break
            end
            
            bytes(1+pos:pos+length(strip)) = strip;
            pos = pos + length(strip);
           
        end

        if pos < bytes_nb
            warning('tiffread: %s','found fewer bytes than needed');
        end
    end


    function strip = read_next_strip(offset, plane_nb, classname)
        
        if ( TIF.StripCnt > TIF.StripNumber )
            strip = [];
            return;
        end
            
        %fprintf('reading strip at position %i\n',TIF.StripOffsets(TIF.StripCnt) + offset);
        StripLength = TIF.StripByteCounts(TIF.StripCnt) ./ TIF.BytesPerSample(plane_nb);
        
        %fprintf( 'reading strip %i\n', TIF.StripCnt);
        file_seek(TIF.StripOffsets(TIF.StripCnt) + offset);
        
        strip = fread(TIF.file, StripLength, classname, TIF.ByteOrder);
        
        if any( length(strip) ~= StripLength )
            error('End of file reached unexpectedly.');
        end
        
        TIF.StripCnt = TIF.StripCnt + 1;

    end


%% ==================sub-functions that reads an IFD entry:===================


    function [nbBytes, matlabType] = convertType(tiffType)
        switch (tiffType)
            case 1 %byte
                nbBytes=1;
                matlabType='uint8';
            case 2 %ascii string
                nbBytes=1;
                matlabType='uchar';
            case 3 % word
                nbBytes=2;
                matlabType='uint16';
            case 4 %dword/uword
                nbBytes=4;
                matlabType='uint32';
            case 5 % rational
                nbBytes=8;
                matlabType='uint32';
            case 7
                nbBytes=1;
                matlabType='uchar';
            case 11
                nbBytes=4;
                matlabType='float32';
            case 12
                nbBytes=8;
                matlabType='float64';
            otherwise
                error('tiff type %i not supported', tiffType)
        end
    end

%% ==================sub-functions that reads an IFD entry:===================

    function  entry = readIFDentry(entry_tag)
        
        entry.tiffType = fread(TIF.file, 1, 'uint16', TIF.ByteOrder);
        entry.cnt      = fread(TIF.file, 1, 'uint32', TIF.ByteOrder);
        %disp(['tiffType =', num2str(entry.tiffType),', cnt = ',num2str(entry.cnt)]);
        
        [ entry.nbBytes, entry.matlabType ] = convertType(entry.tiffType);
        
        if entry.nbBytes * entry.cnt > 4
            %next field contains an offset:
            fpos = fread(TIF.file, 1, 'uint32', TIF.ByteOrder);
            %disp(strcat('offset = ', num2str(offset)));
            file_seek(fpos);
        end
        
        
        if entry_tag == 33629   % metamorph stack plane specifications
            entry.val = fread(TIF.file, 6*entry.cnt, entry.matlabType, TIF.ByteOrder);
        elseif entry_tag == 34412  %TIF_CZ_LSMINFO
            entry.val = readLSMinfo;
        else
            if entry.tiffType == 5 % TIFF 'rational' type
                val = fread(TIF.file, 2*entry.cnt, entry.matlabType, TIF.ByteOrder);
                entry.val = val(1:2:length(val)) ./ val(2:2:length(val));
            else
                entry.val = fread(TIF.file, entry.cnt, entry.matlabType, TIF.ByteOrder);
            end
        end
        
        if ( entry.tiffType == 2 );
            entry.val = char(entry.val');
        end
        
    end


%% =============distribute the metamorph infos to each frame:

    function [MMstack, MMwavelength, MMprivate2] = splitMetamorph(imgCnt)
        
        MMstack = [];
        MMwavelength = [];
        MMprivate2 = [];
        
        if TIF.MM_stackCnt == 1
            return;
        end
        
        left  = imgCnt - 1;
        
        if isfield( TIF, 'MM_stack' )
            S = length(TIF.MM_stack) / TIF.MM_stackCnt;
            MMstack = TIF.MM_stack(S*left+1:S*left+S);
        end
        
        if isfield( TIF, 'MM_wavelength' )
            S = length(TIF.MM_wavelength) / TIF.MM_stackCnt;
            MMwavelength = TIF.MM_wavelength(S*left+1:S*left+S);
        end
        
        if isfield( TIF, 'MM_private2' )
            S = length(TIF.MM_private2) / TIF.MM_stackCnt;
            MMprivate2 = TIF.MM_private2(S*left+1:S*left+S);
        end
        
    end


%% %%  Parse the Metamorph camera info tag into respective fields
% EVBR 2/7/2005, FJN Dec. 2007

    function mmi = parseMetamorphInfoLine(line, mmi)
        
        [tok, val] = strtok(line, ':');
        
        tok = regexprep(tok, ' ', '');
        val = strtrim(val(2:length(val)));
        
        if isempty(val)
            return;
        end

        %fprintf( '"%s" : "%s"\n', tok, val);

        if strcmp(tok, 'Exposure')
            [v, c, e, pos] = sscanf(val, '%i');
            unit = val(pos:length(val));
            %return the exposure in milli-seconds
            switch( unit )
                case 'ms'
                    mmi.Exposure = v;
                case 's'
                    mmi.Exposure = v * 1000;
                otherwise
                    warning('tiffread:MetaMorphExposure', 'Exposure unit not recognized');
                    mmi.Exposure = v;
            end
        else
            switch tok
                case 'Binning'
                    % Binning: 1 x 1 -> [1 1]
                    mmi.Binning = sscanf(val, '%d x %d')';
                case 'Region'
                    mmi.Region = sscanf(val, '%d x %d, offset at (%d, %d)')';
                otherwise
                    try
                        if strcmp(val, 'Off')
                            mmi.(tok) = 0;
                            %eval(['mm.',tok,'=0;']);
                        elseif strcmp(val, 'On')
                            mmi.(tok) = 1;
                            %eval(['mm.',tok,'=1;']);
                        elseif isstrprop(val,'digit')
                            mmi.(tok) = val;
                            %eval(['mm.',tok,'=str2num(val)'';']);
                        else
                            mmi.(tok) = val;
                            %eval(['mm.',tok,'=val;']);
                        end
                    catch
                        warning('tiffread:MetaMorph', ['Invalid token "' tok '"']);
                    end
            end
        end
    end
        
        
    function res = parseMetamorphInfo(lines, cnt)
        chk = length(lines) / cnt;
        res = cell(cnt, 1);
        length(lines)
        for n = 1:cnt
            mmi = [];
            for k = 1:chk
                mmi = parseMetamorphInfoLine(lines{chk*(n-1)+k}, mmi);
            end
            res{n} = mmi;
        end
    end


%% ==============partial-parse of LSM info:

    function R = readLSMinfo()
        
        % Read part of the LSM info table version 2
        % this provides only very partial information, since the offset indicate that
        % additional data is stored in the file
        
        R.MagicNumber          = sprintf('0x%09X',fread(TIF.file, 1, 'uint32', TIF.ByteOrder));
        S.StructureSize        = fread(TIF.file, 1, 'uint32', TIF.ByteOrder);
        R.DimensionX           = fread(TIF.file, 1, 'uint32', TIF.ByteOrder);
        R.DimensionY           = fread(TIF.file, 1, 'uint32', TIF.ByteOrder);
        R.DimensionZ           = fread(TIF.file, 1, 'uint32', TIF.ByteOrder);
        R.DimensionChannels    = fread(TIF.file, 1, 'uint32', TIF.ByteOrder);
        R.DimensionTime        = fread(TIF.file, 1, 'uint32', TIF.ByteOrder);
        R.IntensityDataType    = fread(TIF.file, 1, 'uint32', TIF.ByteOrder);
        R.ThumbnailX           = fread(TIF.file, 1, 'uint32', TIF.ByteOrder);
        R.ThumbnailY           = fread(TIF.file, 1, 'uint32', TIF.ByteOrder);
        R.VoxelSizeX           = fread(TIF.file, 1, 'float64', TIF.ByteOrder);
        R.VoxelSizeY           = fread(TIF.file, 1, 'float64', TIF.ByteOrder);
        R.VoxelSizeZ           = fread(TIF.file, 1, 'float64', TIF.ByteOrder);
        R.OriginX              = fread(TIF.file, 1, 'float64', TIF.ByteOrder);
        R.OriginY              = fread(TIF.file, 1, 'float64', TIF.ByteOrder);
        R.OriginZ              = fread(TIF.file, 1, 'float64', TIF.ByteOrder);
        R.ScanType             = fread(TIF.file, 1, 'uint16', TIF.ByteOrder);
        R.SpectralScan         = fread(TIF.file, 1, 'uint16', TIF.ByteOrder);
        R.DataType             = fread(TIF.file, 1, 'uint32', TIF.ByteOrder);
        S.OffsetVectorOverlay  = fread(TIF.file, 1, 'uint32', TIF.ByteOrder);
        S.OffsetInputLut       = fread(TIF.file, 1, 'uint32', TIF.ByteOrder);
        S.OffsetOutputLut      = fread(TIF.file, 1, 'uint32', TIF.ByteOrder);
        S.OffsetChannelColors  = fread(TIF.file, 1, 'uint32', TIF.ByteOrder);
        R.TimeInterval         = fread(TIF.file, 1, 'float64', TIF.ByteOrder);
        S.OffsetChannelDataTypes = fread(TIF.file, 1, 'uint32', TIF.ByteOrder);
        S.OffsetScanInformatio = fread(TIF.file, 1, 'uint32', TIF.ByteOrder);
        S.OffsetKsData         = fread(TIF.file, 1, 'uint32', TIF.ByteOrder);
        S.OffsetTimeStamps     = fread(TIF.file, 1, 'uint32', TIF.ByteOrder);
        S.OffsetEventList      = fread(TIF.file, 1, 'uint32', TIF.ByteOrder);
        S.OffsetRoi            = fread(TIF.file, 1, 'uint32', TIF.ByteOrder);
        S.OffsetBleachRoi      = fread(TIF.file, 1, 'uint32', TIF.ByteOrder);
        S.OffsetNextRecording  = fread(TIF.file, 1, 'uint32', TIF.ByteOrder);
        
        % There is more information stored in this table, which is skipped here
        
        %read real acquisition times:
        if ( S.OffsetTimeStamps > 0 )
            
            status =  fseek(TIF.file, S.OffsetTimeStamps, -1);
            if status == -1
                warning('tiffread:TimeStamps', 'Could not locate LSM TimeStamps');
                return;
            end
            
            StructureSize          = fread(TIF.file, 1, 'int32', TIF.ByteOrder);
            NumberTimeStamps       = fread(TIF.file, 1, 'int32', TIF.ByteOrder);
            for i=1:NumberTimeStamps
                R.TimeStamp(i)     = fread(TIF.file, 1, 'float64', TIF.ByteOrder);
            end
            
            %calculate elapsed time from first acquisition:
            R.TimeOffset = R.TimeStamp - R.TimeStamp(1);
            
        end
        
        % anything else assigned to S is discarded

    end

end
