# Supplementary material for: Inhibition Underlies Fast Undulatory Locomotion in Caenorhabditis elegans
Source: eNeuro. 2021 Mar 9;8(2):ENEURO.0241-20.2020. doi: 10.1523/ENEURO.0241-20.2020 (PMC7986531; doi:10.1523/ENEURO.0241-20.2020)
Supplement: Extended Data 1 — Code used in this study in three folders: (1) MATLAB program to plot curvature kymograms from hdf5 file generated by Tierpsy. (2) MATLAB program to analyze the change in fluorescence intensity of identifiable body-wall muscle cells or somata of motoneurons. (3) MATLAB code of computational models. Download Extended Data 1, ZIP file. [file enu-eN-NWR-0241-20-s13.zip › 2_CalciumImaging_Code/TrackAndMeasure_ImagingAnalyzer/ezyfit/axis0.m]

function axis0(opt)
%AXIS0  Include the origin in the current axis
%   AXIS0 modifies the axis of the current plot to include the origin.
%   AXIS0 X or AXIS0 Y only includes the origin for the horizontal or
%   vertical axis.
%
%   See also AXISC, GRIDC.

%   F. Moisy, moisy_at_fast.u-psud.fr
%   Revision: 1.00,  Date: 2007/03/27
%   This function is part of the EzyFit Toolbox

% History:
% 2007/03/27: v1.00, first version.

if nargin==0,
    opt='xy';
end;

a=axis;

switch lower(opt)
    case'x',
        axis([min([0 a(1)]) max([0 a(2)]) a(3) a(4)]);
    case 'y'
        axis([a(1) a(2) min([0 a(3)]) max([0 a(4)])]);
    otherwise
        axis([min([0 a(1)]) max([0 a(2)]) min([0 a(3)]) max([0 a(4)])]);
end;
