# Supplementary material for: Inhibition Underlies Fast Undulatory Locomotion in Caenorhabditis elegans
Source: eNeuro. 2021 Mar 9;8(2):ENEURO.0241-20.2020. doi: 10.1523/ENEURO.0241-20.2020 (PMC7986531; doi:10.1523/ENEURO.0241-20.2020)
Supplement: Extended Data 1 — Code used in this study in three folders: (1) MATLAB program to plot curvature kymograms from hdf5 file generated by Tierpsy. (2) MATLAB program to analyze the change in fluorescence intensity of identifiable body-wall muscle cells or somata of motoneurons. (3) MATLAB code of computational models. Download Extended Data 1, ZIP file. [file enu-eN-NWR-0241-20-s13.zip › 2_CalciumImaging_Code/TrackAndMeasure_ImagingAnalyzer/ezyfit/Contents.m]

% EzyFit Toolbox
% Version 2.42 25-Mar-2014
% F. Moisy
%
% Curve Fitting
%   ezfit        - Fit data with arbitrary fitting function
%   showfit      - Show the fit for the active curve.
%   efmenu       - Ezyfit menu
%   plotsample   - Display a sample plot.
%   undofit      - Remove the last fit from the current figure
%   rmfit        - Remove fits from the current figure
%   fitparam     - Default settings for the EzyFit toolbox
%
% Curve fitting "by eye"
%   getslope     - Slope of the current line.
%   showslope    - Draw a line with fixed slope
%
% Curve Fitting Tools
%   editcoeff    - Edit the coefficients of a fit
%   makevarfit   - Create variables from the parameters of a fit
%   evalfit      - Evaluate a fit
%   showresidual - Show the residuals of a fit
%   editfit      - Edit a user defined fit
%   loadfit      - Load the predefined and the user-defined fitting functions.
%   dispeqfit    - Display the equation of a fit.
%   showeqbox    - Show the equation box of a fit.
%
% Miscellaneous
%   remove_efmenu_fig - Remove the Ezyfit menu from figure files
%   ezfft        - Power spectrum
%   pickdata     - Picks data from the active curve.
%   getlineinfo  - Get information (length, angle) of a segment
%   myginput     - Graphical input from mouse.
%   about_ef     - display the "About" information of the EzyFit toolbox
%   checkupdate_ef - check for update of the EzyFit toolbox
%
% Quick change of the axis scales
%   linx         - Turn the X axis to LIN
%   liny         - Turn the Y axis to LIN
%   logx         - Turn the X axis to LOG
%   logy         - Turn the Y axis to LOG
%   swx          - LIN<->LOG swap of the X axis
%   swy          - LIN<->LOG swap of the Y axis
%   sw           - LIN<->LOG swap of the X and Y axis
%
% Some useful plot tools
%   dfig         - Create a docked figure window
%   gridc        - Centered cross grid
%   axisc        - Centered axis
%   axis0        - Include the origin in the axis
%   axisl        - Include the nearest power of 10 in the axis of a log plot
%   loglogpn     - Log-log scale plot for positive and negative data
%   semilogypn   - Semilogarithmic  plot for positive and negative data
