# Supplementary material for: Inhibition Underlies Fast Undulatory Locomotion in Caenorhabditis elegans
Source: eNeuro. 2021 Mar 9;8(2):ENEURO.0241-20.2020. doi: 10.1523/ENEURO.0241-20.2020 (PMC7986531; doi:10.1523/ENEURO.0241-20.2020)
Supplement: Extended Data 1 — Code used in this study in three folders: (1) MATLAB program to plot curvature kymograms from hdf5 file generated by Tierpsy. (2) MATLAB program to analyze the change in fluorescence intensity of identifiable body-wall muscle cells or somata of motoneurons. (3) MATLAB code of computational models. Download Extended Data 1, ZIP file. [file enu-eN-NWR-0241-20-s13.zip › 2_CalciumImaging_Code/TrackAndMeasure_ImagingAnalyzer/ezyfit/dfig.m]

function hh = dfig(h)
%DFIG  Create docked figure window
%   DFIG, by itself, creates a new docked figure window, and returns its
%   handle.
%
%   DFIG(H) makes H the current figure and docks it.  If Figure H does not
%   exist, and H is an integer, a new figure is created with handle H.
%
%   See also FIGURE.

%   F. Moisy, moisy_at_fast.u-psud.fr
%   Revision: 1.00,  Date: 2007/09/11


if nargin==0
    h=figure;    % create a new figure
else
    figure(h)    % makes H the current figure
end

set(h,'WindowStyle','docked');  % dock the figure

if nargout~=0   % returns the handle if requested
    hh=h;
end
