# Supplementary material for: Inhibition Underlies Fast Undulatory Locomotion in Caenorhabditis elegans
Source: eNeuro. 2021 Mar 9;8(2):ENEURO.0241-20.2020. doi: 10.1523/ENEURO.0241-20.2020 (PMC7986531; doi:10.1523/ENEURO.0241-20.2020)
Supplement: Extended Data 1 — Code used in this study in three folders: (1) MATLAB program to plot curvature kymograms from hdf5 file generated by Tierpsy. (2) MATLAB program to analyze the change in fluorescence intensity of identifiable body-wall muscle cells or somata of motoneurons. (3) MATLAB code of computational models. Download Extended Data 1, ZIP file. [file enu-eN-NWR-0241-20-s13.zip › 2_CalciumImaging_Code/TrackAndMeasure_ImagingAnalyzer/ezyfit/dispeqfit.m]

function dispeqfit(f,fp)
%DISPEQFIT   Display the equation of a fit.
%   DISPEQFIT(F) displays the equation of the fit F in the command window,
%   using the settings defined in FITPARAM. The fit structure F is
%   obtained from EZFIT. By default, DISPEQFIT is automatically called from
%   FIT when no output argument is specified.
%
%   Example:
%      plotsample('power')
%      f = ezfit('alpha/x^n');
%      dispeqfit(f);
%
%   See also FITPARAM, EZFIT, SHOWFIT, SHOWEQBOX

%   F. Moisy, moisy_at_fast.u-psud.fr
%   Revision: 1.20,  Date: 2006/10/18
%   This function is part of the EzyFit Toolbox

% History:
% 2006/02/08: v1.00, first version.
% 2006/02/13: v1.10, compatible with 'y(x)=..' (free function name)
% 2006/10/18: v1.20, new argument fp

if nargin<2
    % loads the default fit parameters:
    try
        fp=fitparam;
    catch
        error('No fitparam file found.');
    end
end

streq = f.eq;
if strcmp(fp.eqreplacemode,'on'),
    for n=1:length(f.m),
        streq = strrep(streq, f.param{n}, num2str(f.m(n), fp.numberofdigit));
    end
    streq = strrep(streq,'+-','-');
    disp(['Equation: ' f.yvar '(' f.xvar ') = ' streq]);
else    
    disp(['Equation: ' f.yvar '(' f.xvar ') = ' streq]);
    for i=1:length(f.m),
        disp([ '     ' f.param{i} ' = ' num2str(f.m(i), fp.numberofdigit)]);
    end
end

lastline='';
switch lower(fp.corrcoefmode),
    case 'r', lastline=['R = ' num2str(f.r, fp.numberofdigit) '  '];
    case 'r2', lastline=['R^2 = ' num2str(f.r^2, fp.numberofdigit) '  '];
end
if strcmp(fp.linlogdisp,'on');
    lastline=[lastline '(' f.fitmode ')'];
end
if ~isempty(lastline)
    disp(['     ' lastline]);
end
