# Supplementary material for: Inhibition Underlies Fast Undulatory Locomotion in Caenorhabditis elegans
Source: eNeuro. 2021 Mar 9;8(2):ENEURO.0241-20.2020. doi: 10.1523/ENEURO.0241-20.2020 (PMC7986531; doi:10.1523/ENEURO.0241-20.2020)
Supplement: Extended Data 1 — Code used in this study in three folders: (1) MATLAB program to plot curvature kymograms from hdf5 file generated by Tierpsy. (2) MATLAB program to analyze the change in fluorescence intensity of identifiable body-wall muscle cells or somata of motoneurons. (3) MATLAB code of computational models. Download Extended Data 1, ZIP file. [file enu-eN-NWR-0241-20-s13.zip › 2_CalciumImaging_Code/TrackAndMeasure_ImagingAnalyzer/ezyfit/gridc.m]

function gridc(opt)
%GRIDC  Centered cross grid.
%   GRIDC shows central cross axes.
%   GRIDC X or GRIDC Y only shows the horizontal or vertical axe.
%
%   See also AXISC, AXIS0.

%   F. Moisy, moisy_at_fast.u-psud.fr
%   Revision: 1.01,  Date: 2006/02/16
%   This function is part of the EzyFit Toolbox

% History:
% 2005/11/10: v1.00, first version.
% 2006/02/16: v1.01, option 'x' or 'y'.

if nargin==0,
    opt='xy';
end;

a=axis;
hold on;
if findstr(lower(opt),'x');
    plot([a(1) a(2)],[0 0],'k:');
end;
if findstr(lower(opt),'y');
    plot([0 0],[a(3) a(4)],'k:');
end;
hold off;
