# Supplementary material for: Inhibition Underlies Fast Undulatory Locomotion in Caenorhabditis elegans
Source: eNeuro. 2021 Mar 9;8(2):ENEURO.0241-20.2020. doi: 10.1523/ENEURO.0241-20.2020 (PMC7986531; doi:10.1523/ENEURO.0241-20.2020)
Supplement: Extended Data 1 — Code used in this study in three folders: (1) MATLAB program to plot curvature kymograms from hdf5 file generated by Tierpsy. (2) MATLAB program to analyze the change in fluorescence intensity of identifiable body-wall muscle cells or somata of motoneurons. (3) MATLAB code of computational models. Download Extended Data 1, ZIP file. [file enu-eN-NWR-0241-20-s13.zip › 2_CalciumImaging_Code/TrackAndMeasure_ImagingAnalyzer/ezyfit/info.xml]

<productinfo
  xmlns:xsi="http://www.w3.org/2001/XMLSchema-instance"
  xsi:noNamespaceSchemaLocation="optional">
<?xml-stylesheet type="text/xsl" href="optional"?>

<matlabrelease>14</matlabrelease>
<name>EzyFit</name>
<type>toolbox</type>
<icon>html/ef_logo16.jpg</icon>
<help_location>html</help_location>

<list>

<listitem>
<label>Help</label>
<callback>docezyfit</callback>
<icon>$toolbox/matlab/icons/book_mat.gif</icon>
</listitem>

<listitem>
<label>Plot Sample</label>
<callback>plotsample</callback>
<icon>$toolbox/matlab/icons/demoicon.gif</icon>
</listitem>

<listitem>
<label>Preferences</label>
<callback>edit fitparam.m</callback>
<icon>$toolbox/matlab/icons/figureicon.gif</icon>
</listitem>

<listitem>
<label>Release Notes</label>
<callback>docezyfit('ezyfit_releasenotes.html')</callback>
<icon>$toolbox/matlab/icons/notesicon.gif</icon>
</listitem>

<listitem>
<label>Check for Update (Web)</label>
<callback>checkupdate_ef('dialog');</callback>
<icon>$toolbox/matlab/icons/webicon.gif</icon>
</listitem>

<listitem>
<label>Product Page (Web)</label>
<callback>web http://www.fast.u-psud.fr/ezyfit -browser;</callback>
<icon>$toolbox/matlab/icons/webicon.gif</icon>
</listitem>

<listitem>
<label>Uninstall</label>
<callback>docezyfit('ezyfit_uninstall.html')</callback>
<icon>$toolbox/matlab/icons/book_mat.gif</icon>
</listitem>

</list>

</productinfo>
