# Supplementary material for: Inhibition Underlies Fast Undulatory Locomotion in Caenorhabditis elegans
Source: eNeuro. 2021 Mar 9;8(2):ENEURO.0241-20.2020. doi: 10.1523/ENEURO.0241-20.2020 (PMC7986531; doi:10.1523/ENEURO.0241-20.2020)
Supplement: Extended Data 1 — Code used in this study in three folders: (1) MATLAB program to plot curvature kymograms from hdf5 file generated by Tierpsy. (2) MATLAB program to analyze the change in fluorescence intensity of identifiable body-wall muscle cells or somata of motoneurons. (3) MATLAB code of computational models. Download Extended Data 1, ZIP file. [file enu-eN-NWR-0241-20-s13.zip › 2_CalciumImaging_Code/TrackAndMeasure_ImagingAnalyzer/ezyfit/sw.m]

function sw
%SW  LIN<->LOG swap of the X and Y axis
%   SW swaps the X and Y axis of the current plot between linear and log
%   scale.
%
%   See also SWX, SWY.

%   F. Moisy, moisy_at_fast.u-psud.fr
%   Revision: 1.00,  Date: 2006/01/28
%   This function is part of the EzyFit Toolbox

swx;
swy;
