# Supplementary material for: Inhibition Underlies Fast Undulatory Locomotion in Caenorhabditis elegans
Source: eNeuro. 2021 Mar 9;8(2):ENEURO.0241-20.2020. doi: 10.1523/ENEURO.0241-20.2020 (PMC7986531; doi:10.1523/ENEURO.0241-20.2020)
Supplement: Extended Data 1 — Code used in this study in three folders: (1) MATLAB program to plot curvature kymograms from hdf5 file generated by Tierpsy. (2) MATLAB program to analyze the change in fluorescence intensity of identifiable body-wall muscle cells or somata of motoneurons. (3) MATLAB code of computational models. Download Extended Data 1, ZIP file. [file enu-eN-NWR-0241-20-s13.zip › 2_CalciumImaging_Code/TrackAndMeasure_ImagingAnalyzer/ezyfit/html/helptoc.xml]

<?xml version='1.0' encoding='ISO-8859-1' ?>

<toc version="1.0">

<tocitem target="ezyfit.html" image="$toolbox/matlab/icons/book_mat.gif">EzyFit Toolbox

<tocitem target="ezyfit_gettingstarted.html" image="HelpIcon.GETTING_STARTED">Getting Started
</tocitem>

<tocitem target="../demo/html/efdemo.html" image="HelpIcon.EXAMPLES">Examples
</tocitem>

<tocitem target="ezyfit_faq.html" image="HelpIcon.EXAMPLES">Frequently Asked Questions
</tocitem>

<tocitem target="ezyfit_install.html" image="HelpIcon.USER_GUIDE">Installation
</tocitem>


<tocitem target="ezyfit_uninstall.html" image="HelpIcon.USER_GUIDE">Uninstallation
</tocitem>

<tocitem target="ezyfit_settings.html" image="HelpIcon.USER_GUIDE">Settings
</tocitem>

<tocitem target="ezyfit_func_cat.html" image="HelpIcon.FUNCTION">Functions -- By Category
</tocitem>

<tocitem target="ezyfit_func_alpha.html" image="HelpIcon.FUNCTION">Functions -- Alphabetical List
</tocitem>

<tocitem target="ezyfit_releasenotes.html" image="HelpIcon.RELEASE_NOTES">Release Notes
</tocitem>

<tocitem target="ezyfit_knownbugs.html" image="HelpIcon.RELEASE_NOTES">Known software problems
</tocitem>

<tocitem target="http://www.fast.u-psud.fr/ezyfit" image="$toolbox/matlab/icons/webicon.gif">Product Page (Web)
</tocitem>

</tocitem>

</toc>
