# Supplementary material for: Inhibition Underlies Fast Undulatory Locomotion in Caenorhabditis elegans
Source: eNeuro. 2021 Mar 9;8(2):ENEURO.0241-20.2020. doi: 10.1523/ENEURO.0241-20.2020 (PMC7986531; doi:10.1523/ENEURO.0241-20.2020)
Supplement: Extended Data 1 — Code used in this study in three folders: (1) MATLAB program to plot curvature kymograms from hdf5 file generated by Tierpsy. (2) MATLAB program to analyze the change in fluorescence intensity of identifiable body-wall muscle cells or somata of motoneurons. (3) MATLAB code of computational models. Download Extended Data 1, ZIP file. [file enu-eN-NWR-0241-20-s13.zip › 2_CalciumImaging_Code/TrackAndMeasure_ImagingAnalyzer/ezyfit/private/delseldata.m]

function delseldata
%DELSELDATA  Delete points inside a polygon
%   DELSELDATA selects part of the current curve by drawing a lasso, and
%   deletes all the points that are inside the polygon (this operation is
%   irreversible). 
%
%   DELSELDATA is a shortcut for SELECTDATA('delete').
%
%   See also SELECTDATA, PICKDATA, SELECTFIT.

%   F. Moisy, moisy_at_fast.u-psud.fr
%   Revision: 1.10,  Date: 2007/09/19
%   This function is part of the EzyFit Toolbox

% History:
% 2005/11/02: v1.00, fitst version
% 2007/09/19: v1.10, now based on D'Errico's selecdata

h=gco;
listhandle=get(gca, 'Children');
ignorehandle=listhandle(listhandle~=h);
selectdata('action','delete','ignore',ignorehandle);
