# Supplementary material for: Inhibition Underlies Fast Undulatory Locomotion in Caenorhabditis elegans
Source: eNeuro. 2021 Mar 9;8(2):ENEURO.0241-20.2020. doi: 10.1523/ENEURO.0241-20.2020 (PMC7986531; doi:10.1523/ENEURO.0241-20.2020)
Supplement: Extended Data 1 — Code used in this study in three folders: (1) MATLAB program to plot curvature kymograms from hdf5 file generated by Tierpsy. (2) MATLAB program to analyze the change in fluorescence intensity of identifiable body-wall muscle cells or somata of motoneurons. (3) MATLAB code of computational models. Download Extended Data 1, ZIP file. [file enu-eN-NWR-0241-20-s13.zip › 2_CalciumImaging_Code/TrackAndMeasure_ImagingAnalyzer/ezyfit/private/findword.m]

function [posword,word] = findword(inputstr,delim)
%FINDWORD   List of words
%   [POS,WORD] = FINDWORD(INPUTSTR,DELIM) returns all the 'words'
%   (= group of characters separated by delimiters) and their position in
%   the string INPUTSTR. POS is an array, and WORD a cell array of strings.
%
%   F. Moisy
%   Revision: 1.02,  Date: 2012/07/08
%
%   See also SHOWEQBOX, EQ2ML.


% History:
% 2006/02/08: v1.00, first version (was a subfunction of showeqbox)
% 2006/02/17: v1.01, independent m-file.
% 2012/07/08: v1.02, add ',' in the list of delimiters (thanks Patrick)


if nargin==1
    delim='+-*/^()=,'; 
end
rem=inputstr;
nw=0;
while ~isempty(strtok(rem,delim))
    nw=nw+1;
    [word{nw}, rem] = strtok(rem,delim);
    posword(nw) = length(inputstr)-length(rem)-length(word{nw})+1;
end
