# Supplementary material for: Inhibition Underlies Fast Undulatory Locomotion in Caenorhabditis elegans
Source: eNeuro. 2021 Mar 9;8(2):ENEURO.0241-20.2020. doi: 10.1523/ENEURO.0241-20.2020 (PMC7986531; doi:10.1523/ENEURO.0241-20.2020)
Supplement: Extended Data 1 — Code used in this study in three folders: (1) MATLAB program to plot curvature kymograms from hdf5 file generated by Tierpsy. (2) MATLAB program to analyze the change in fluorescence intensity of identifiable body-wall muscle cells or somata of motoneurons. (3) MATLAB code of computational models. Download Extended Data 1, ZIP file. [file enu-eN-NWR-0241-20-s13.zip › 2_CalciumImaging_Code/TrackAndMeasure_ImagingAnalyzer/ezyfit/private/makedoc_ef.m]

%MAKEDOC_EF  Generate the HTML help files for the EzyFit toolbox
%   (internal use only - 19 oct 2006)

curdir = pwd;

cd ..

try
    makehtmldoc('*.m', 'upper', 'noad', 'quiet',...
        'title', '\f (Ezyfit Toolbox)',...
        'firstline', 'EzyFit Function Reference',...
        'lastline', '2005-2014 <a href="ezyfit.html">EzyFit Toolbox 2.42</a>');

    delete Contents.html;

    movefile *.html html;
    
    cd(curdir);
catch
    cd(curdir);
    error('makehtmldoc not found.'); 
end

clear curdir
