# Supplementary material for: Inhibition Underlies Fast Undulatory Locomotion in Caenorhabditis elegans
Source: eNeuro. 2021 Mar 9;8(2):ENEURO.0241-20.2020. doi: 10.1523/ENEURO.0241-20.2020 (PMC7986531; doi:10.1523/ENEURO.0241-20.2020)
Supplement: Extended Data 1 — Code used in this study in three folders: (1) MATLAB program to plot curvature kymograms from hdf5 file generated by Tierpsy. (2) MATLAB program to analyze the change in fluorescence intensity of identifiable body-wall muscle cells or somata of motoneurons. (3) MATLAB code of computational models. Download Extended Data 1, ZIP file. [file enu-eN-NWR-0241-20-s13.zip › 2_CalciumImaging_Code/TrackAndMeasure_ImagingAnalyzer/ezyfit/private/selectdata.m]

function [pointslist,xselect,yselect] = selectdata(varargin)
% selectdata: graphical selection of data points on a plot using the mouse
% usage: pointslist = selectdata         % uses all default options
% usage: pointslist = selectdata(prop1,val1,prop2,val2,...)
%
% SELECTDATA allows the user to select data points on a given plot
% using the mouse, in a variety of modes. 'Lasso' mode allows the
% selection by a user directed lasso around the points. 'Brush' mode
% selects points as you brush over them with the mouse. 'Rect' mode
% draws a rectangle, selecting any points inside the rectangle.
% 'Closest' mode looks for a aingle mouse click, finding the closest
% point to the mouse.
%
% Returned is a list of the point indexes selected, additionally you
% can specify that the points be deleted from the plot.
%
% Arguments: (input)
%  The input arguments to SELECTDATA are all property/value pairs.
%  (See PARSE_PV_PAIRS for more details.)
%  http://www.mathworks.com/matlabcentral/fileexchange/loadFile.do?objectId=9082&objectType=FILE
% 
%  Property names and character values can be shortened as long as
%  the shortening is unambiguous. Capitalization is ignored.
%
%  Valid Properties: 'Action', 'Axes', 'BrushSize', 'Identify',
%           'Ignore' , 'Pointer', 'SelectionMode'
%
%  'Action' - {'list', 'delete'}
%           'delete' causes the selected points to be deleted from
%           the figure after their selection is final.
%
%           DEFAULT VALUE: 'List'
%
%  'Axes' - denotes the axes from which to select points
%
%           DEFAULT VALUE: gca
%  
%  'BrushShape' - {'rect', 'circle'}
%
%           DEFAULT VALUE: 'circle'
%
%           Sets the shape of the brush to be used. Both brush
%           shapes are relative to the figure axes, so a nominally
%           "circular" brush is actually elliptical if the axis
%           units/lengths are unequal.
%
%           Only used when SelectionMode is 'brush'.
%
%  'BrushSize' - Only used when SelectionMode is 'brush'.
%
%           DEFAULT VALUE: 0.05
%
%           The default value will specify a rectangular brush
%           that has dimensions of 5% of the current axes. Note
%           that on a set of square axes, the brush will always
%           look square, even if the axes have very different
%           units.
%
%           0 < brushsize <= 0.25
%
%  'Identify' - {'on', 'off'}
%           Causes the selected points to be temporarily over-plotted
%           with a new filled red marker ('o') as they are selected.
%
%           Points selected with a lasso, or rect may be deselected
%           as the tool is modified. Brush selections are cumulative.
%
%           DEFAULT VALUE: 'on'
%
%  'Ignore' - a data handle, or []
%
%           A list of data handles to be ignored. This allows you to
%           use selectdata on only some sets of points, while others
%           in the same figure are ignored. This is a useful option
%           when you may have plotted some data points but also a
%           curve fit through your data. You can then cause the plotted
%           curve to be ignored by selectdata.
%
%           DEFAULT VALUE: []
%
%  'Label' - {'off', 'on'}
%
%           Causes text labels with their (x,y) coordinates to appear
%           next to each point selected.
%
%           Beware that selecting large numbers of points and creating
%           and displaying the label for them can be time consuming.
%           This option is a great one for single point selection,
%           but I have seen system-related problems when rapidly
%           selecting & deselecting large numbers of points with the
%           rect tool.
%
%           DEFAULT VALUE: 'off'
%
%  'Pointer' - {'crosshair' | 'fullcrosshair' | 'arrow' | 'ibeam' |
%           'watch' | 'topl' | 'topr' | 'botl' | 'botr' | 'left' |
%           'top' | 'right' | 'bottom' | 'circle' | 'cross' | 'fleur' |
%           'hand' }
%
%           Changes the cursor pointer while selection is active.
%           After selection terminates, the figure pointer is
%           restored to its old setting.
%
%           DEFAULT VALUE: 'crosshair'
%
%  'Return' - {'selected' | 'unselected' }
%
%           Selection of data points, perhaps if used to indicate
%           outliers in data, would normally return that set of 
%           points selected. But some users may prefer to see the
%           list of points returned to be those points which were
%           NOT selected.
%
%           DEFAULT VALUE: 'selected'
%
%  'SelectionMode' - {'Lasso', 'Brush', 'Rect', 'Closest'}
%
%           DEFAULT VALUE: 'Lasso'
%
%           If 'Brush' is used, then the brush will be a rectangular
%           brush, with a size as defined by the 'BrushSize' property. 
%           The brush will be centered at the current mouse coordinates.
%           Brush size will be a fraction of the axis limits for the
%           current axes. Click inside the axes, then drag the "brush"
%           around. Any points the brush crosses over will be selected.
%
%           If 'Lasso' is chosen, then click inside the axes to define
%           one end of the lasso, then drag with the mouse still down,
%           causing the mouse to define a general curvilinear region.
%           The polygon will close automatically when the mouse button
%           is released. A point is "inside" the lasso if inpolygon
%           identifies it as so. BEWARE of convoluted lassos that
%           intersect themselves.
%
%           If 'Rect' is chosen, then click inside the axes to define
%           one corner of the rect, dragging to specify the opposite
%           corner, just as rbbox would do.
%
%           If 'Closest' was chosen, then a single mouse click in the
%           figure window is used, then that point which is closest in
%           in Euclidean distance (in window units) is chosen. You
%           can move the cursor around (don't release the mouse until
%           you are done) and the currently selected point will be
%           highlighted.
%
%  'Verify' - { 'off' | 'on' }
%
%           If set to 'on', this causes a dialog box to pop up after
%           selection. The user can then acccept the selection, redo
%           it, or cancel out, causing no points to be selected.
%
%           Note, if cancel is chosen from the dialog, and 'return'
%           was specify to return those points 'unselected', then ALL
%           the points will actually be returned.
%
%           DEFAULT VALUE: 'off'
%
%
% Note: other properties are available for use, but I've chosen to
% leave them semi-hidden because they don't seem terribly useful to
% most users. These properties allow you to specify the colors of the
% selection tool itself, the colors of the selected point markers,
% the transparency of the selection tool, the marker itself, etc.
% Default values for these parameters are:
%
%           FlagMarker    = 'o'
%           FlagColor     = 'r'
%           Fill          = 'on'
%           FillColor     = 'y'
%           FillEdgeColor = 'b'
%           FillTrans     = 0.5
%           MaxBrush      = 0.25
%           RemoveTool    = 'on'
%           RemoveFlagged = 'on'
%           RemoveLabels  = 'on'
%
% Further documentation on these parameters can be found by editting
% selectdata.m itself.
%
%
% Arguments: (output)
%  pointslist - list of points that were selected. If only one
%           dataset was found, then points list is a simple vector.
%           If multiple sets of points were found in the axes, then
%           points list will be a cell array.
%
%           NOTE: Each set of points is peeled off the stach in the
%           matlab stores it.
%
%  xselect - array (or cell array) containing the x coordinates of
%           those points identified in the selection
%
%  yselect - array (or cell array) containing the y coordinates of
%           those points identified in the selection
%
%
% Example:
%  Plot a set of points, then select some with the mouse
%  using a rectangular brush, return the indices of those
%  points selected. (Note: user interaction on the plot
%  will be necessary.)
%
%    x = 0:.1:1;
%    y = x.^2;
%    plot(x,y,'o')
%    pl = selectdata('selectionmode','brush');
%  
% Example:
%  Select a single point with the mouse, then delete that
%  selected point from the plot.
%
%    pl = selectdata('selectionmode','closest','action','delete');
%
% Example:
%  Select some points using a rect(rbbox) tool, also return
%  the (x,y) coordinates from multiple curves plotted. Use
%  shortened versions of the properties and values.
%  
%    plot(rand(5,2),rand(5,2),'o')
%    [pl,xs,ys] = selectdata('sel','r');
%  
% Example:
%  Plot a curve and some data points on one plot, select
%  some points from the data plotted, but ignore the
%  smooth curve, even if the lasso passes over it.
%    x = 0:.01:1;
%    y = exp(x);
%    ynoisy = y + randn(size(y))/2;
%    h1 = plot(x,y,'-');
%    hold on
%    h2 = plot(x,ynoisy,'o');
%    [pl,xs,ys] = selectdata('sel','lasso','ignore',h1);
%
% See also:
%
%
% Author: John D'Errico
% E-mail: woodchips@rochester.rr.com
% Release: 3.0
% Release date: 2/19/07

% defaults for the parameters
params.Axes = gca;
params.SelectionMode = 'lasso';
params.Action = 'list';
params.BrushShape = 'circle';
params.BrushSize = .05;
params.Identify = 'on';
params.Ignore = [];
params.Pointer = 'cross';
params.Return = 'selected';
params.Verify = 'off';
params.Label = 'off';

% Undocumented options, also unchecked for validity.
% These parameters control the marker used to identify
% those points which are currently selected.
% FlagMarker must be a valid plot marker, FlagColor
% must be a valid color spec. The default values are...
params.FlagMarker = 'o';
params.FlagColor = 'r';

% More (unchecked) options that are yours to fiddle with
% (or not.) These control the fill color to be applied
% to the interior of the lasso, rect, and brush. Also
% controlled are the degree of transparency to be applied.
params.Fill = 'on';
params.FillColor = 'y';
params.FillEdgeColor = 'b';
params.FillTrans = 0.5; % must be in the interval [0,1]

% The maximum relative brushsize allowed is also
% controlled here, just in case I ever wanted to allow
% the brush to be a bit larger.
params.MaxBrush = 0.25;

% After selection has been accomplished, the flagged points
% and the selection tool itself are normally deleted. But
% in some circumstances it may be useful to not delete
% those objects. 'off' will cause these objects to remain.
params.RemoveTool = 'on';
params.RemoveFlagged = 'on';
params.RemoveLabels = 'on';

% save this to restore later
axissize = axis;

% process any Property/value pairs.
if nargin>0
  params = parse_pv_pairs(params,varargin);
end

% check the supplied parameters for validity
params = check_params(params);

% bring the focus to the figure containing the
% designated axes
fighandle = get(params.Axes,'parent');
figure(fighandle)

% get the current figure pointer, so we can
% restore it later on
oldpointer = get(fighandle,'Pointer');

% extract xdata and ydata from the specified axes
% get the children of the axes
hc = get(params.Axes,'children');

% are any of the data handles to be ignored?
if ~isempty(params.Ignore)
  hc = setdiff(hc,params.Ignore);
end

% strip out xdata and ydata
xdata = get(hc,'xdata');
ydata = get(hc,'ydata');

% if we must highlight the points as they are
% selected, then for efficiency we need to know
% how many we may expect.
flaghandle = [];
if ~iscell(xdata)
  xdata = xdata(:);
  ydata = ydata(:);
  % total number of data points
  npoints = length(xdata);
else
  for i = 1:length(xdata)
    xdata{i} = xdata{i}(:);
    ydata{i} = ydata{i}(:);
  end
  % total number of data points
  npoints = cellfun('length',xdata);
end

% for textlabels if desired
texthandles = [];

% set up a while loop in case we need to verify
% satisfaction
selectionflag = true;

while selectionflag
  % and the total number currently selected
  nsel = 0;
  
  % what SelectionMode was specified
  switch params.SelectionMode
    case 'closest'
      % Find the single closest point (in Euclidean distance)
      % to the mouse click
      
      % set the figure pointer
      if ~isempty(params.Pointer)
        set(fighandle,'Pointer',params.Pointer)
      end
      
      % mouse click?
      waitforbuttonpress;
      
      % Button Motion and Button Up
      set(fighandle,'WindowButtonMotionFcn',@CPmotion);
      set(fighandle,'WindowButtonUpFcn',@selectdone);
      
      % dx, dy to scale the distance
      dx = (axissize(2) - axissize(1));
      dy = (axissize(4) - axissize(3));
      
      % current closest point is
      cc = get(gca,'CurrentPoint');
      xy = cc(1,1:2);
      
      % what point was closest?
      [pointslist,xselect,yselect] = closestpoint(xy,xdata,ydata,dx,dy);
      nsel = 1;
      
      % identify any points?
      if strcmp(params.Identify,'on')
        flagpoints
      end
      
      % label them?
      if strcmp(params.Label,'on')
        maketextlabels
      end
      
      % selecthandle is not needed for this mode op operation
      selecthandle = [];
      
      % wait until the mouse button was released
      uiwait
      
      % ....
      
      % resume.
      
      % all we need to do here is restore the figure pointer
      % if we changed it before
      if ~isempty(params.Pointer)
        set(fighandle,'Pointer',oldpointer)
      end
      
    case 'rect'
      % Selection rect as a polygon

      % mouse click?
      waitforbuttonpress;

      % set the figure pointer
      if ~isempty(params.Pointer)
        set(fighandle,'Pointer',params.Pointer)
      end

      % button down detected
      cc = get(gca,'CurrentPoint');
      rectxy1 = cc(1,1:2);
      rectxy2 = rectxy1 + eps(rectxy1);

      % make a polygon of the box, initially of nil area
      xv = [rectxy1(1), rectxy2(1), rectxy2(1), rectxy1(1), rectxy1(1)];
      yv = [rectxy1(2), rectxy1(2), rectxy2(2), rectxy2(2), rectxy1(2)];

      % no points should been selected
      [pointslist,xselect,yselect,nsel] = testpoly(xv,yv,xdata,ydata);

      % and plot it, filled or not
      hold on
      if strcmp(params.Fill,'on')
        % filled
        selecthandle = fill(xv,yv,params.FillColor);
        set(selecthandle,'facealpha',params.FillTrans, ...
          'linestyle','--','edgecolor',params.FillEdgeColor)
      else
        % unfilled
        selecthandle = plot(xv,yv,'r:');
      end

      % we can undo the hold now
      hold off

      % Button Motion and Button Up
      set(fighandle,'WindowButtonMotionFcn',@rectmotion);
      set(fighandle,'WindowButtonUpFcn',@selectdone);

      % wait until the selection is done
      uiwait

      % ....

      % resume.

      % The rect already is a polygon, stored in (xv,yv)

    case 'lasso'
      % Selection lasso as a polygon

      % mouse click?
      waitforbuttonpress;

      % set the figure pointer
      if ~isempty(params.Pointer)
        set(fighandle,'Pointer',params.Pointer)
      end

      % button down detected
      cc = get(gca,'CurrentPoint');
      xlasso = cc(1,1);
      ylasso = cc(1,2);

      % form the polygon
      xv = xlasso;
      yv = ylasso;

      % and plot it, filled or not
      hold on
      if strcmp(params.Fill,'on')
        % filled
        selecthandle = fill(xv,yv,params.FillColor);
        set(selecthandle,'facealpha',params.FillTrans, ...
          'linestyle','--','edgecolor',params.FillEdgeColor)
      else
        % unfilled
        selecthandle = plot(xv,yv,'r:');
      end

      % we can undo the hold now
      hold off

      % Button Motion and Button Up
      set(fighandle,'WindowButtonMotionFcn',@lassomotion);
      set(fighandle,'WindowButtonUpFcn',@selectdone);

      % wait until the selection is done
      uiwait

      % ....

      % resume.

      % The lasso already is a polygon, stored in (xv,yv)

    case 'brush'
      % paint over the data, with a rectangular brush

      % mouse click?
      waitforbuttonpress;

      % set the figure pointer
      if ~isempty(params.Pointer)
        set(fighandle,'Pointer',params.Pointer)
      end

      % button down detected
      bc = get(gca,'CurrentPoint');
      brushcenter = bc(1,1:2);

      % dx, dy for the brush
      bdx = params.BrushSize*(axissize(2) - axissize(1));
      bdy = params.BrushSize*(axissize(4) - axissize(3));

      if strcmpi(params.BrushShape,'rect')
        % make the brush polygon as a fixed size rectangle
        % that we can slide around
        xv = brushcenter(1) + [-1, 1, 1, -1, -1]*bdx/2;
        yv = brushcenter(2) + [-1, -1, 1, 1, -1]*bdy/2;
      else
        % a circle was specified
        theta = linspace(0,2*pi,100);
        xv = cos(theta)*bdx/2 + brushcenter(1);
        yv = sin(theta)*bdy/2 + brushcenter(2);
      end

      % draw the initial brush polygon, filled or not
      hold on
      if strcmp(params.Fill,'on')
        % filled
        selecthandle = fill(xv,yv,params.FillColor);
        set(selecthandle,'facealpha',params.FillTrans, ...
          'linestyle','-','edgecolor',params.FillEdgeColor)
      else
        % unfilled
        selecthandle = plot(xv,yv,'r:');
      end
      hold off

      % have any points been selected?
      [pointslist,xselect,yselect,nsel] = testpoly(xv,yv,xdata,ydata);

      % identify any points?
      if strcmp(params.Identify,'on') && (nsel>0)
        flagpoints
      end
      
      % label them?
      if strcmp(params.Label,'on') && (nsel>0)
        maketextlabels
      end
      
      % Button Motion and Button Up
      set(fighandle,'WindowButtonMotionFcn',@brushmotion);
      set(fighandle,'WindowButtonUpFcn',@selectdone);

      % wait until the selection is done
      uiwait

      % ....

      % resume.

  end
  
  % verify?
  if strcmpi(params.Verify,'on')
    % pop up a dialog
    ButtonName = questdlg( ...
      'Are you satisfied with the points selected?','???', ...
      'Yes','Redo Selection','Cancel Selection','Yes');
    
    switch ButtonName
      case 'Yes'
        % we can drop through
        selectionflag = false;
        
      case 'Cancel Selection'
        % drop out, with nothing selected
        if ~iscell(xdata)
          pointslist = [];
          xselect = [];
          yselect = [];
        else
          for i = 1:numel(xdata);
            pointslist{i} = [];
            xselect{i} = [];
            yselect{i} = [];
          end
        end
        
        % we can drop through
        selectionflag = false;
        
      case 'Redo Selection'
        % or try again. The while loop will cycle
        % until happy or canceled
        
    end
  
  else
    % no verification was requested, so we want to
    % terminate the while loop after only one pass through.
    selectionflag = false;
  end
  
end

% pointslist and xselect, yselect are already complete.
% Do we delete the selected points?
if strcmpi(params.Action,'delete')
  if ~iscell(xdata)
    % only one set, so xdata and ydata are not cell arrays
    
    % Which points from the data fall in the selection polygon?
    xdata(pointslist) = [];
    ydata(pointslist) = [];
    
    % drop those points from the plot
    set(hc,'xdata',xdata,'ydata',ydata)
  else
    % it was a cell array, so there were multiple sets.
    for i = 1:numel(xdata);
      
      xdata{i}(pointslist{i}) = [];
      ydata{i}(pointslist{i}) = [];
      
      % drop those points from the plot
      set(hc(i),'xdata',xdata{i},'ydata',ydata{i})
    end
  end
end

% was 'return' set to be the selected list or the unselected one?
% Do nothing if 'selected', we are already done.
if strcmpi(params.Return,'unselected')
  if ~iscell(xdata)
    % only one set, so xdata and ydata are not cell arrays
    pointslist = setdiff((1:npoints)',pointslist);
    xselect = xdata(pointslist);
    yselect = ydata(pointslist);
  else
    % it was a cell array, so there were multiple sets.
    for i = 1:numel(xdata);
      pointslist{i} = setdiff((1:npoints(i))',pointslist{i});
      
      xselect{i} = xdata{i}(pointslist{i});
      yselect{i} = ydata{i}(pointslist{i});
    end
  end
end


% =====================================================
%     begin nested functions
% =====================================================
function brushmotion(src,evnt) %#ok
  % nested function for motion of the brush
  
  % get the new mouse position
  mousenew = get(params.Axes,'CurrentPoint');
  mousenew = mousenew(1,1:2);
  
  % make sure the axes are fixed
  axis(axissize)
  
  % how far did it move
  brushoffset = mousenew - brushcenter;
  brushcenter = mousenew;
  
  xv = xv + brushoffset(1);
  yv = yv + brushoffset(2);
  
  % did we brush over any new points
  [pl,xselect,yselect,nsel] = testpoly(xv,yv,xdata,ydata);
  
  % for a brush, we need to append any selected points to
  % the already selected list
  if ~iscell(xdata)
    % only one set, so xdata and ydata are not cell arrays
    pointslist = union(pointslist,pl);
    xselect = xdata(pointslist);
    yselect = ydata(pointslist);
    nsel = length(pointslist);
  else
    % it was a cell array, so there were multiple sets.
    for j = 1:numel(pointslist);
      pointslist{j} = union(pointslist{j},pl{j});  %#ok
      pointslist{j} = pointslist{j}(:); %#ok
      
      if ~isempty(pointslist{j})
        xselect{j} = xdata{j}(pointslist{j});
        yselect{j} = ydata{j}(pointslist{j});
      end
    end
    
    % total of points selected
    nsel = sum(cellfun('length',pointslist));
  end
  
  % identify any points?
  if strcmp(params.Identify,'on')
    flagpoints
  end
  
  % label them?
  if strcmp(params.Label,'on')
    maketextlabels
  end
  
  % replot the brush in its new position
  set(selecthandle,'xdata',xv,'ydata',yv)
  
end
% =====================================================

% =====================================================
function CPmotion(src,evnt) %#ok
  % nested function to select the closest point
  
  % get the new mouse position
  mousenew = get(params.Axes,'CurrentPoint');
  xy = mousenew(1,1:2);
  
  % make sure the axes stay fixed
  axis(axissize)
  
  % what point was closest?
  [pointslist,xselect,yselect] = closestpoint(xy,xdata,ydata,dx,dy);
  nsel = 1;
    
  % identify any points?
  if strcmp(params.Identify,'on')
    flagpoints
  end
  
  % label them?
  if strcmp(params.Label,'on')
    maketextlabels
  end
  
end
% =====================================================

% =====================================================
function rectmotion(src,evnt) %#ok
  % nested function for expansion or contraction of the rect
  
  % get the new mouse position
  mousenew = get(params.Axes,'CurrentPoint');
  rectxy2 = mousenew(1,1:2);
  
  % make sure the axes are fixed
  axis(axissize)
  
  % update the rect polygon of the box, changing the second corner
  xv = [rectxy1(1), rectxy2(1), rectxy2(1), rectxy1(1), rectxy1(1)];
  yv = [rectxy1(2), rectxy1(2), rectxy2(2), rectxy2(2), rectxy1(2)];
    
  % did we brush over any new points
  [pointslist,xselect,yselect,nsel] = testpoly(xv,yv,xdata,ydata);
  
  % identify any points?
  if strcmp(params.Identify,'on')
    flagpoints
  end

  % label them?
  if strcmp(params.Label,'on')
    maketextlabels
  end
    
  % replot the rect in its new position
  set(selecthandle,'xdata',xv,'ydata',yv)
  
end
% =====================================================

% =====================================================
function lassomotion(src,evnt) %#ok
  % nested function for expansion of the lasso
  
  % get the new mouse position
  mousenew = get(params.Axes,'CurrentPoint');
  mousenew = mousenew(1,1:2);

  % append the new point on the end of the last lasso
  xlasso = [xlasso,mousenew(1,1)];
  ylasso = [ylasso,mousenew(1,2)];
  
  % and close it to form the polygon
  xv = [xlasso,xlasso(1)];
  yv = [ylasso,ylasso(1)];

  % replot the newly extended lasso
  set(selecthandle,'xdata',xv,'ydata',yv)
  
  % did we enclose any new points?
  [pointslist,xselect,yselect,nsel] = testpoly(xv,yv,xdata,ydata);
  
  % identify any points?
  if strcmp(params.Identify,'on')
    flagpoints
  end

  % label them?
  if strcmp(params.Label,'on')
    maketextlabels
  end
    
  % make sure the axes are maintained in size
  axis(axissize)
  
end
% =====================================================

% =====================================================
function selectdone(src,evnt) %#ok
  % nested function for mouse up
  
  % do we remove the selection tool?
  if strcmpi(params.RemoveTool,'on')
    % delete the selection object from the plot
    delete(selecthandle)
    selecthandle = [];
  end
  
  % do we remove the flagged points?
  if strcmpi(params.RemoveFlagged,'on')
    % also remove the flagged/plotted points
    if ~isempty(flaghandle)
      delete(flaghandle)
      flaghandle = [];
    end
  end
  
  % do we remove the flagged points?
  if strcmpi(params.RemoveLabels,'on')
    % also remove the labels
    delete(texthandles)
    texthandles = [];
  end
  
  % cancel the WindowButtonFcn's that we had set
  set(fighandle,'WindowButtonMotionFcn',[]);
  set(fighandle,'WindowButtonUpFcn',[]);
  
  % restore the figure pointer to its original setting
  if ~isempty(params.Pointer)
    set(fighandle,'Pointer',oldpointer)
  end
  
  % and resume execution, back in the mainline
  uiresume
end
% =====================================================

% =====================================================
function flagpoints
  % nested function for flagging the selected points
  
  % Are these the first points flagged? If so,
  % we need to plot them and set the marker, etc.
  if isempty(flaghandle) && (nsel > 0)
    % hold the figure, so we can add the flagged points
    hold on
    
    if ~iscell(xselect)
      flaghandle = plot(xselect,yselect,params.FlagMarker);
      set(flaghandle,'Color',params.FlagColor,'MarkerFaceColor',params.FlagColor)
    else
      flaghandle = plot(vertcat(xselect{:}),vertcat(yselect{:}),params.FlagMarker);
      set(flaghandle,'Color',params.FlagColor,'MarkerFaceColor',params.FlagColor)
    end
    
    % now release the hold
    hold off
  elseif ~isempty(flaghandle)
    % otherwise, we just need to update xdata and ydata
    
    if nsel == 0
      set(flaghandle,'xdata',[],'ydata',[]);
      
    elseif ~iscell(xselect)
      set(flaghandle,'xdata',xselect,'ydata',yselect);
    else
      set(flaghandle,'xdata',vertcat(xselect{:}),'ydata',vertcat(yselect{:}));
    end
  end
end
% =====================================================

% =====================================================
function maketextlabels
  % nested function for generation of text labels
  % over each point selected
  
  % We need to remove the last set of text labels
  delete(texthandles)
  
  % creat a new set of handles 
  if ~iscell(xselect)
    xtext = xselect;
    ytext = yselect;
  else
    xtext = vertcat(xselect{:});
    ytext = vertcat(yselect{:});
  end
  
  % anything selected?
  if ~isempty(xtext)
    textlabels = cell(1,nsel);
    for L = 1:nsel
      textlabels{L} = ['(',num2str(xtext(L)),',',num2str(ytext(L)),')'];
    end
    texthandles = text(xtext,ytext,textlabels);
  end
end
% =====================================================

end % mainline end

% ================================================
%               end main function
% ================================================

% ================================================
%                  subfunctions
% ================================================
function [pl,xsel,ysel,nsel] = testpoly(xv,yv,xdata,ydata)
% checks which points are inside the given polygon

% was there more than one set of points found in the plot?
if ~iscell(xdata)
  % only one set, so xdata and ydata are not cell arrays
  
  % Which points from the data fall in the selection polygon?
  pl = find(inpolygon(xdata,ydata,xv,yv));
  nsel = length(pl);
  
  xsel = xdata(pl);
  ysel = ydata(pl);
else
  % it was a cell array, so there were multiple sets.
  pl = cell(size(xdata));
  xsel = pl;
  ysel = pl;
  nsel = 0;
  for i = 1:numel(xdata);
    pl{i} = find(inpolygon(xdata{i},ydata{i},xv,yv));
    nsel = nsel + length(pl{i});
    
    if ~isempty(pl{i})
      xsel{i} = xdata{i}(pl{i});
      ysel{i} = ydata{i}(pl{i});
    end
    
  end
end

end % subfunction end

% ================================================
%                  subfunction
% ================================================
function [pointslist,xselect,yselect] = closestpoint(xy,xdata,ydata,dx,dy)
% find the single closest point to xy, in scaled units
if ~iscell(xdata)
  % just one set of points to consider
  D = sqrt(((xdata - xy(1))/dx).^2 + ((ydata - xy(2))/dy).^2);
  [junk,pointslist] = min(D(:)); %#ok
  xselect = xdata(pointslist);
  yselect = ydata(pointslist);
else
  % there is more than one set of points
  Dmin = inf;
  pointslist = cell(size(xdata));
  for i = 1:numel(xdata);
    D = sqrt(((xdata{i} - xy(1))/dx).^2 + ((ydata{i} - xy(2))/dy).^2);
    [mind,ind] = min(D(:)); %#ok
    
    if mind < Dmin
      % searching for the closest point
      Dmin = mind;
      
      pointslist = cell(size(xdata));
      xselect = cell(size(xdata));
      yselect = cell(size(xdata));
      
      pointslist{i} = ind;
      xselect{i} = xdata{i}(ind);
      yselect{i} = ydata{i}(ind);
    end
  end
end

end % subfunction end

% ================================================
%                  subfunction
% ================================================

% ============================================
% subfunction - check_params
% ============================================
function par = check_params(par)
% check the parameters for acceptability
%
% Defaults
%  Axes = gca;
%  SelectionMode = 'lasso';
%  Action = 'list';
%  BrushSize = .05;

% Axes == gca by default
if isempty(par.Axes)
  par.Axes = gca;
else
  if ~ishandle(par.Axes)
    error 'Axes must be the handle to a valid set of axes.'
  end
end

% SelectionMode == 'brush' by default
if isempty(par.SelectionMode)
  par.SelectionMode = 'brush';
else
  valid = {'rect', 'brush', 'lasso', 'closest'};
  if ~ischar(par.SelectionMode)
    error 'Invalid Style: Must be character'
  end
  
  ind = strmatch(lower(par.SelectionMode),valid); %#ok
  if isempty(ind) || (length(ind)>1)
    error(['Invalid SelectionMode: ',par.SelectionMode])
  end
  par.SelectionMode = valid{ind};
end

% BrushShape == 'circle' by default
if isempty(par.BrushShape)
  par.BrushShape = 'circle';
else
  valid = {'rect', 'circle'};
  if ~ischar(par.BrushShape)
    error 'Invalid Style: Must be character'
  end
  
  ind = strmatch(lower(par.BrushShape),valid); %#ok
  if isempty(ind) || (length(ind)>1)
    error(['Invalid SelectionMode: ',par.BrushShape])
  end
  par.BrushShape = valid{ind};
end

% Action == 'list' by default
if isempty(par.Action)
  par.Action = 'list';
else
  valid = {'list', 'delete'};
  if ~ischar(par.Action)
    error 'Invalid Action: Must be character'
  end
  
  ind = strmatch(lower(par.Action),valid); %#ok
  if isempty(ind) || (length(ind)>1)
    error(['Invalid Action: ',par.Action])
  end
  par.Action = valid{ind};
end

% Pointer == 'crosshair' by default, but
% if empty, will not change the pointer.
if ~isempty(par.Pointer)
  valid = {'crosshair', 'fullcrosshair', 'arrow', 'ibeam', ...
    'watch', 'topl', 'topr', 'botl', 'botr', 'left', 'top', ...
    'right', 'bottom', 'circle', 'cross', 'fleur', ...
    'custom', 'hand'};
  
  if ~ischar(par.Pointer)
    error 'Invalid Pointer: Must be character'
  end
  
  ind = strmatch(lower(par.Pointer),valid,'exact');
  if isempty(ind)
    ind = strmatch(lower(par.Pointer),valid); %#ok
    if isempty(ind) || (length(ind)>1)
      error(['Invalid Pointer: ',par.Pointer])
    end
  end
  par.Pointer = valid{ind};
end

% Identify == 'on' by default
if isempty(par.Identify)
  par.Identify = 'on';
else
  valid = {'on', 'off'};
  if ~ischar(par.Identify)
    error 'Value for Identify is invalid: Must be character'
  end
  
  ind = strmatch(lower(par.Identify),valid); %#ok
  if isempty(ind) || (length(ind)>1)
    error(['Invalid Action: ',par.Identify])
  end
  par.Identify = valid{ind};
end

% Label == 'off' by default
if isempty(par.Label)
  par.Label = 'off';
else
  valid = {'on', 'off'};
  if ~ischar(par.Label)
    error 'Value for Label is invalid: Must be character'
  end
  
  ind = strmatch(lower(par.Label),valid); %#ok
  if isempty(ind) || (length(ind)>1)
    error(['Invalid Action: ',par.Label])
  end
  par.Label = valid{ind};
end

% Return == 'selected' by default
if isempty(par.Return)
  par.Return = 'selected';
else
  valid = {'selected', 'unselected'};
  if ~ischar(par.Return)
    error 'Value for Return is invalid: Must be character'
  end
  
  ind = strmatch(lower(par.Return),valid); %#ok
  if isempty(ind) || (length(ind)>1)
    error(['Invalid Action: ',par.Return])
  end
  par.Return = valid{ind};
end

% Verify == 'off' by default
if isempty(par.Verify)
  par.Verify = 'off';
else
  valid = {'on', 'off'};
  if ~ischar(par.Verify)
    error 'Value for Verify is invalid: Must be character'
  end
  
  ind = strmatch(lower(par.Verify),valid); %#ok
  if isempty(ind) || (length(ind)>1)
    error(['Invalid Action: ',par.Verify])
  end
  par.Verify = valid{ind};
end

% BrushSize == 0.05 by default
if isempty(par.BrushSize)
  par.BrushSize = 0.05;
else
  if (length(par.BrushSize)>1) || (par.BrushSize<=0) || (par.BrushSize>par.MaxBrush) 
    error 'Brushsize must be scalar, and 0 < BrushSize <= 0.25'
  end
end

% Ignore == [] by default
if ~isempty(par.Ignore) && any(~ishandle(par.Ignore))
  error 'Ignore must be empty, or a data handle'
end

end % check_params


% ============================================
% Included subfunction - parse_pv_pairs
% ============================================
function params=parse_pv_pairs(params,pv_pairs)
% parse_pv_pairs: parses sets of property value pairs, allows defaults
% usage: params=parse_pv_pairs(default_params,pv_pairs)
%
% arguments: (input)
%  default_params - structure, with one field for every potential
%             property/value pair. Each field will contain the default
%             value for that property. If no default is supplied for a
%             given property, then that field must be empty.
%
%  pv_array - cell array of property/value pairs.
%             Case is ignored when comparing properties to the list
%             of field names. Also, any unambiguous shortening of a
%             field/property name is allowed.
%
% arguments: (output)
%  params   - parameter struct that reflects any updated property/value
%             pairs in the pv_array.
%
% Example usage:
% First, set default values for the parameters. Assume we
% have four parameters that we wish to use optionally in
% the function examplefun.
%
%  - 'viscosity', which will have a default value of 1
%  - 'volume', which will default to 1
%  - 'pie' - which will have default value 3.141592653589793
%  - 'description' - a text field, left empty by default
%
% The first argument to examplefun is one which will always be
% supplied.
%
%   function examplefun(dummyarg1,varargin)
%   params.Viscosity = 1;
%   params.Volume = 1;
%   params.Pie = 3.141592653589793
%
%   params.Description = '';
%   params=parse_pv_pairs(params,varargin);
%   params
%
% Use examplefun, overriding the defaults for 'pie', 'viscosity'
% and 'description'. The 'volume' parameter is left at its default.
%
%   examplefun(rand(10),'vis',10,'pie',3,'Description','Hello world')
%
% params = 
%     Viscosity: 10
%        Volume: 1
%           Pie: 3
%   Description: 'Hello world'
%
% Note that capitalization was ignored, and the property 'viscosity'
% was truncated as supplied. Also note that the order the pairs were
% supplied was arbitrary.

npv = length(pv_pairs);
n = npv/2;

if n~=floor(n)
  error 'Property/value pairs must come in PAIRS.'
end
if n<=0
  % just return the defaults
  return
end

if ~isstruct(params)
  error 'No structure for defaults was supplied'
end

% there was at least one pv pair. process any supplied
propnames = fieldnames(params);
lpropnames = lower(propnames);
for i=1:n
  p_i = lower(pv_pairs{2*i-1});
  v_i = pv_pairs{2*i};
  
  ind = strmatch(p_i,lpropnames,'exact');
  if isempty(ind)
    ind = find(strncmp(p_i,lpropnames,length(p_i)));
    if isempty(ind)
      error(['No matching property found for: ',pv_pairs{2*i-1}])
    elseif length(ind)>1
      error(['Ambiguous property name: ',pv_pairs{2*i-1}])
    end
  end
  p_i = propnames{ind};
  
  % override the corresponding default in params
  params = setfield(params,p_i,v_i); %#ok
  
end

end % parse_pv_pairs
