# Supplementary material for: Inhibition Underlies Fast Undulatory Locomotion in Caenorhabditis elegans
Source: eNeuro. 2021 Mar 9;8(2):ENEURO.0241-20.2020. doi: 10.1523/ENEURO.0241-20.2020 (PMC7986531; doi:10.1523/ENEURO.0241-20.2020)
Supplement: Extended Data 1 — Code used in this study in three folders: (1) MATLAB program to plot curvature kymograms from hdf5 file generated by Tierpsy. (2) MATLAB program to analyze the change in fluorescence intensity of identifiable body-wall muscle cells or somata of motoneurons. (3) MATLAB code of computational models. Download Extended Data 1, ZIP file. [file enu-eN-NWR-0241-20-s13.zip › 2_CalciumImaging_Code/TrackAndMeasure_ImagingAnalyzer/ezyfit/private/setautodisplayname.m]

function setautodisplayname
%SETAUTODISPLAYNAME
%   SETAUTODISPLAYNAME gives an automatic 'DisplayName' field to the
%   data in the current plot which do not have already, in the form
%   'data1', 'data2'...
%
%   F. Moisy
%   Revision: 1.00,  Date: 2006/02/16
%
%   See also SHOWFIT, SELECTFIT.


% History:
% 2006/02/16: v1.00, first version.


ca=get(gca);
hcurve=ca.Children;
datanum=0;
for i=length(hcurve):-1:1,
    if isfield(get(hcurve(i)),'DisplayName')
        if isempty(get(hcurve(i),'DisplayName')),
            datanum = datanum+1;
            set(hcurve(i),'DisplayName',['data' num2str(datanum)]);
        end
    else
        return;
    end
end
